# Supplementary material for: Integrated Metabolomic and Transcriptomic Analysis of Polysaccharide Biosynthesis in Polygonatum odoratum (Mill.) Druce Rhizomes of Different Growth Years and Growth Stages
Source: Molecules. 2026 Mar 12;31(6):953. doi: 10.3390/molecules31060953 (PMC13029780; doi:10.3390/molecules31060953)
Supplement: Supplementary file 1 [file molecules-31-00953-s001.zip › Supplementary Tables.xlsx]

## Sheet: Supplementary Table S1
Table S1. The detailed information of all metabolites.
Index	Q1 (Da)	Q3 (Da)	Molecular weight (Da)	Formula	Ionization model	Compounds	Class I	Class II	CAS	Level	JUTWO1	JUTWO2	JUTWO3	JUTHR1	JUTHR2	JUTHR3	SETWO1	SETWO2	SETWO3	SETHR1	SETHR2	SETHR3	QC01	QC02	QC03	kegg_map	kegg_map
NXP000838	255.097	123.054	254.1	C9H18O8	[M+H]+	3-beta-D-galactosyl-sn-glycerol	Others	Saccharides	-	2	1.92135e+06	1.51749e+06	1.30836e+06	2.75686e+06	2.62538e+06	2.62551e+06	3.28726e+06	3.89267e+06	3.83977e+06	4.32536e+06	4.86792e+06	5.64329e+06	3.20622e+06	2.96427e+06	2.73604e+06	-
MWS2442	259.02	96.97	260.03	C6H13O9P	[M-H]-	D-Fructose 6-phosphate*	Others	Saccharides	643-13-0	3	635949	860083	1.40148e+06	526477	1.68849e+06	906353	1.22646e+06	1.12011e+06	591349	741572	450848	376957	997727	1.24386e+06	780847	ko00010,ko00030,ko00051,ko00052,ko00500,ko00520,ko00710,ko01100,ko01110,ko01200,ko01230,ko01240,ko01250
Lmsn000381	341.11	89.02	342.116	C12H22O11	[M-H]-	beta-Maltose*	Others	Saccharides	69-79-4	1	735172	535101	897501	488780	625872	413536	917481	935647	893811	654087	476012	680564	553563	660846	700748	-
pme0519	341.11	119.03	342.116	C12H22O11	[M-H]-	Sucrose*	Others	Saccharides	57-50-1	1	877611	706322	780557	467064	470969	510085	704069	772848	878544	577693	577350	643445	584218	720221	1.06815e+06	ko00052,ko00500,ko01100,ko01110,ko02010
mws1090	259.02	96.97	260.03	C6H13O9P	[M-H]-	D-Glucose 1-phosphate*	Others	Saccharides	59-56-3	3	668162	669704	621198	497242	926274	512962	623491	589836	435927	392026	468883	537921	488314	641473	452481	ko00010,ko00040,ko00052,ko00500,ko00520,ko00523,ko00561,ko01100,ko01110,ko01240,ko01250
mws1164	179.06	59.01	180.063	C6H12O6	[M-H]-	D-Fructose*	Others	Saccharides	57-48-7	1	2.90202e+06	2.42774e+06	2.20048e+06	1.41919e+06	2.06554e+06	1.58666e+06	2.13491e+06	2.24194e+06	2.4593e+06	1.83766e+06	1.35467e+06	1.6509e+06	1.75836e+06	2.19852e+06	2.51574e+06	-
ZBN0186	301.03	151	302.043	C15H10O7	[M-H]-	Quercetin*	Flavonoids	Flavonols	117-39-5	1	176225	156455	211210	190419	194842	110080	139295	130854	171408	192033	185745	153255	195770	186263	186923	ko00941,ko00944,ko01100,ko01110
mws4170	179.06	59.01	180.063	C6H12O6	[M-H]-	D-Glucose*	Others	Saccharides	50-99-7	1	2.91837e+06	2.6472e+06	2.70613e+06	2.02249e+06	2.24924e+06	1.9358e+06	3.06847e+06	2.6638e+06	2.54495e+06	2.02705e+06	1.91061e+06	1.86925e+06	2.0984e+06	2.37436e+06	2.33554e+06	ko00010,ko00030,ko00052,ko00500,ko00520,ko00524,ko00901,ko01100,ko01110,ko02010,ko04148
pme0376	271.06	151	272.068	C15H12O5	[M-H]-	Naringenin	Flavonoids	Flavanones	480-41-1	3	9776.83	9394.83	6332.88	5328.89	3916.6	5587.93	10956.6	16285.2	9929.65	2791.89	7498.64	6550.2	9089.32	9007.47	6820.84	ko00941,ko00943,ko01100,ko01110
NXN006492	313.107	207.067	314.115	C18H18O5	[M-H]-	4,5,7-trihydroxy-6,8-dimethylhomoisoflavanone*	Flavonoids	Other Flavonoids	189264-18-4	1	354963	165285	206848	116248	131119	2.59536e+06	1.23705e+06	4.55034e+06	1.51365e+06	1.86786e+06	246126	214938	960833	996435	973357	-
mws0866	259.022	96.9696	260.03	C6H13O9P	[M-H]-	D-Glucose 6-phosphate*	Others	Saccharides	56-73-5	3	821462	655205	995104	388303	1.62832e+06	522443	1.58292e+06	915237	756280	550405	627242	425537	598372	1.05994e+06	574885	ko00500,ko00524,ko00562,ko01100,ko01110
Sasn000392	588.07	346.05	589.082	C16H25N5O15P2	[M-H]-	GDP-L-fucose	Nucleotides and derivatives	Nucleotides and derivatives	-	3	15046.1	7979.3	9821.71	12792	6979.8	8275.34	12763.4	15426.1	7530.59	9443.76	6153.07	13098.7	7408.42	6414.44	10875.8	-
Jmcp007378	223.21	149.13	222.198	C15H26O	[M+H]+	Enantio-7(11)eudesmen-4-ol	Terpenoids	Sesquiterpenoids	186374-63-0	3	2.03391e+06	2.88398e+06	2.09835e+06	2.65963e+06	2.34831e+06	3.68513e+06	3.2044e+06	2.4008e+06	3.01182e+06	2.14577e+06	2.08595e+06	4.02561e+06	1.86671e+06	2.46193e+06	2.07991e+06	-
PDP018615	144.06	84.04	143.058	C6H9NO3	[M+H]+	5-oxopyrrolidin-3-yl acetate	Others	Others	-	3	222030	208659	177480	331526	284864	313162	652871	643400	616083	866126	725696	734302	495355	444995	481691	-
MWSHY0060	459.09	139.04	458.085	C22H18O11	[M+H]+	Epigallocatechin gallate	Flavonoids	Flavanols	989-51-5	3	76981.3	45497.6	61851.2	64158.9	61246.4	50615.7	110030	92796.8	109226	90891.3	57778.5	66361.7	105441	71489.8	67981.7	-
PDP198145	345.13	137.06	344.126	C19H20O6	[M+H]+	5,7-dihydroxy-3-[(2-hydroxy-4-methoxyphenyl)methyl]-6,8-dimethyl-2,3-dihydro-1-benzopyran-4-one*	Flavonoids	Isoflavones	-	1	31636.3	15838.7	34281.7	49098.3	27424.7	257724	47614	81563.3	48911.5	161279	79121.3	63346.6	73653.3	91070	75515.4	-
Lmhp008589	476.28	335.26	475.27	C23H42NO7P	[M+H]+	LysoPE 18:3(2n isomer)	Lipids	LPE	-	1	73282.2	97054.3	91216.8	55711.6	58823.4	86569.6	161276	203763	219715	105617	110680	140643	97315.5	87701.8	100126	-
Jmyp004358	743.46	381.32	742.45	C39H66O13	[M+H]+	Cholest-5-ene-1,3,16,22-tetrol-1-O-rhamnoside-16-O-glucoside	Steroids	Steroidal saponins	-	1	1.49321e+06	1.70861e+06	2.15782e+06	985254	563329	1.37232e+06	892791	1.62946e+06	1.16944e+06	911597	479192	702597	917373	1.48106e+06	689531	-
pmb0130	203.12	144.08	202.111	C12H14N2O	[M+H]+	Acetryptine	Alkaloids	Plumerane	3551-18-6	3	95559.4	88902	118302	98339.6	98425.3	130423	60423.7	113475	85613.6	82630.9	87205	82369.6	58837.1	140441	107931	-
PDP018262	476.28	335.26	475.27	C23H42NO7P	[M+H]+	(2-aminoethoxy)[2-hydroxy-3-(octadeca-9,12,15-trienoyloxy)propoxy]phosphinic acid	Others	Others	-	2	91776.9	117827	84717.3	54382.2	59090	84704.8	141230	260131	188345	122304	113445	145496	86603.4	95654.6	81618.3	-
WapTKC027480	195.14	81.07	194.131	C12H18O2	[M+H]+	Actinidol*	Terpenoids	Sesquiterpenoids	17092-93-2	1	772425	600565	744283	474678	340058	439759	1.04214e+06	787383	933301	432704	389059	489516	656861	594196	498723	-
Lcsp002261	306.14	188.07	305.138	C15H19N3O4	[M+H]+	Thr-Trp	Amino acids and derivatives	Amino acids and derivatives	186761-42-2	3	56651.8	74018.9	46229	71860.9	76743.2	44886.8	140147	114598	96561.4	126178	132563	144941	135464	61341.8	92473.4	-
Zjmp102042	345.13	137.06	344.126	C19H20O6	[M+H]+	iso-5,7-dihydroxy-6,8-dimethyl-3-(4'-hydroxy-3'-methoxybenzyl)chroman-4-one*	Flavonoids	Other Flavonoids	-	1	120720	78213.3	69159.7	110523	74875.4	1.36631e+06	150006	372390	125332	1.07757e+06	235751	221704	309285	296216	226167	-
Hmhp006887	315.12	209.08	314.115	C18H18O5	[M+H]+	6,8-Dihydroxy-2-(4-hydroxybenzyl)-5,7-dimethyl-3,4-dihydronaphthalen-1(2H)-one	Flavonoids	Other Flavonoids	-	1	103112	50756	75031.7	26787	50602.8	551899	402301	1.0142e+06	487934	463170	90627.7	50626.9	259771	277883	316520	-
Lcfp220714	365.27	347.26	364.261	C22H36O4	[M+H]+	dasyscyphinA	Others	Others	-	3	40335.3	23649	40731.6	42469.8	56556.8	48185.8	111918	74148.5	106375	39083.3	35190.2	42978.7	34573.4	42762.5	58626.3	-
Sadp003004	146.06	118.09	145.053	C9H7NO	[M+H]+	Indole-4-Carboxaldehyde*	Alkaloids	Alkaloids	1074-86-8	2	25973.5	21597.6	30376.3	48902.6	44306.8	31671.3	55297.2	58431.9	55864.1	75335.6	89151.4	111047	48760.6	46700	37829.3	-
PDP062869	189.14	70.06	188.127	C7H16N4O2.C2H4O2	[M+H]+	Tilarginine Acetate	Organic acids	Organic acids	-	2	289986	321990	358883	248977	261879	323193	681118	746570	826712	512044	539547	505208	476535	462230	495225	-
PD0514083	127.04	81.03	126.032	C6H6O3	[M+H]+	5-hydroxycyclohex-2-ene-1,4-dione	Others	Others	-	2	1.78079e+06	1.39328e+06	1.35496e+06	1.53413e+06	1.30378e+06	1.96099e+06	1.63705e+06	1.46236e+06	1.39278e+06	972211	755185	973553	1.66785e+06	1.42328e+06	823582	-
Zmdp000917	160.11	114.04	159.101	C6H13N3O2	[M+H]+	delta-Guanidinovaleric acid	Organic acids	Organic acids	462-93-1	3	68434	81381.8	57604.2	97635	51158.9	99265.7	100385	87442.6	80268.8	90234.4	84824.2	89310.5	58983.8	91139.8	90685	-
Wcdp010162	353.27	261.22	352.261	C21H36O4	[M+H]+	1-Monolinolenoyl-Rac-Glycerol*	Lipids	Glycerol ester	18465-99-1	1	94325.9	131438	82777.9	66988	98711.8	104413	44763.1	55325.3	36900.3	93804.8	51117.3	50031.4	71669.5	58089.8	61707.4	-
PD0024499	315.25	81.07	314.246	C18H34O4	[M+H]+	(E)-12,13-dihydroxyoctadec-2-enoic acid	Lipids	Free fatty acids	-	1	78799.5	90695.1	46455.6	56999.3	46328.2	86224.3	114503	84561.5	123341	65006.8	46843.5	64863.6	67146.1	55536.9	42977	-
Wagp002398	513.21	205.1	512.201	C23H32N2O11	[M+H]+	Tryptophan N-Rutinoside	Amino acids and derivatives	Amino acids and derivatives	-	3	18299.2	9079.19	19629.8	13559.9	16775	15877.7	19649.1	28461.6	20376.6	19609.4	25829.2	30718.9	30861.5	21048.8	17985.5	-
mws0227	132.1	86.1	131.095	C6H13NO2	[M+H]+	L-Leucine*	Amino acids and derivatives	Amino acids and derivatives	328-39-2	1	1.18126e+07	1.54035e+07	1.2956e+07	1.65337e+07	1.30242e+07	1.48354e+07	2.80182e+07	2.47084e+07	2.59316e+07	3.41236e+07	3.53161e+07	4.18215e+07	2.45615e+07	2.2321e+07	1.96903e+07	ko00280,ko00290,ko00966,ko00970,ko01100,ko01110,ko01210,ko01230,ko02010
Rfn0518	130.09	84.09	129.079	C6H11NO2	[M+H]+	2-Methylpyrrolidine-2-carboxylic acid	Alkaloids	Alkaloids	16277-06-8	1	1.53891e+07	2.11726e+07	1.33884e+07	2.83712e+07	2.50147e+07	2.56599e+07	4.79121e+07	4.89251e+07	4.25816e+07	4.41647e+07	4.5003e+07	5.2802e+07	3.68802e+07	3.22012e+07	3.26787e+07	-
Yalp000545	130.09	84.08	129.079	C6H11NO2	[M+H]+	N-Methyl-L-proline*	Amino acids and derivatives	Amino acids and derivatives	475-11-6	1	1.94046e+07	2.25807e+07	1.88513e+07	3.20157e+07	2.81092e+07	3.05018e+07	4.73327e+07	5.2154e+07	4.52022e+07	4.92793e+07	4.72134e+07	5.85388e+07	3.65309e+07	3.37231e+07	3.75975e+07	-
mws0256	118.09	72.08	117.079	C5H11NO2	[M+H]+	L-Valine	Amino acids and derivatives	Amino acids and derivatives	72-18-4	1	4.06157e+07	4.57143e+07	4.11314e+07	5.82064e+07	5.3065e+07	6.3382e+07	8.51279e+07	8.55907e+07	8.02077e+07	1.15115e+08	1.1443e+08	1.37845e+08	7.7956e+07	7.71401e+07	7.12843e+07	ko00280,ko00290,ko00460,ko00770,ko00966,ko00970,ko01100,ko01110,ko01210,ko01230,ko01240,ko02010
mws0224	150.06	61.01	149.051	C5H11NO2S	[M+H]+	Methionine	Amino acids and derivatives	Amino acids and derivatives	59-51-8	3	3.61258e+06	4.37115e+06	4.19034e+06	6.37553e+06	5.26118e+06	6.76596e+06	7.43027e+06	7.58574e+06	8.38398e+06	8.55863e+06	9.32617e+06	1.30082e+07	7.15455e+06	6.98786e+06	6.16546e+06	-
mws0629	281.11	166.09	280.106	C13H16N2O5	[M+H]+	L-Aspartyl-L-Phenylalanine	Amino acids and derivatives	Amino acids and derivatives	13433-09-5	3	65385	37514.3	46199.6	136938	87121.2	73479.2	43496.7	69947	62170.5	33883.7	39408.6	38681.1	43198.8	59516.2	61057.1	-
Wasdp07799	195.14	81.07	194.131	C12H18O2	[M+H]+	5-hydroxy-1,4a-dimethyl-3,4,5,6,7,8-hexahydronaphthalen-2-one*	Terpenoids	Monoterpenoids	-	1	593200	582005	694521	492178	378062	540925	993205	828768	825462	389189	346026	452431	641203	604232	452519	-
pme3388	189.13	144.1	188.127	C7H16N4O2	[M+H]+	Homoarginine	Amino acids and derivatives	Amino acids and derivatives	156-86-5	2	52252.8	77988	56160.9	56307.5	55822.1	61862.6	86641.7	113978	173564	82863.5	101161	71589.3	78371.1	108277	85689.1	-
WaYp007695	334.3	242.25	333.288	C18H39NO4	[M+H]+	2-Aminooctadecane-1,16,18,18-tetraol	Lipids	Sphingolipids	-	1	124875	117622	138785	185111	138037	122230	91108.8	89323.9	93420	123602	89860.8	147394	183340	212646	184853	-
Wmhp000055	169.05	65.04	168.042	C8H8O4	[M+H]+	2,5-Dimethoxybenzoquinone	Quinones	Quinones	3117-03-1	2	111013	119025	117991	83378.1	50561.7	69974.7	124687	134235	86551.7	51199.2	67388.8	100381	71240	117490	107069	-
WapTKC157543	277.21	93.07	276.209	C18H28O2	[M+H]+	13-(methoxymethyl)-10,11,11-trimethyltetracyclo[8.2.1.01,5.08,12]tridec-6-en-13-ol	Terpenoids	Sesquiterpenoids	-	3	144114	187913	192887	127452	112879	116329	185818	249187	88347.4	132550	113679	138713	180042	135624	156321	-
WapTKC115860	1031.54	413.31	1030.53	C51H82O21	[M+H]+	Ypsilandroside N*	Steroids	Steroidal saponins	1394816-53-5	2	46140.2	47901.8	60496.2	45204.3	30520.1	49191.5	53370.2	42150.4	40302.2	12127.8	12277.2	15617	33447.6	37722.1	42133	-
PDP060686	316.29	60.04	315.277	C18H37NO3	[M+H]+	6-hydroxysphingosine*	Lipids	Sphingolipids	-	1	801021	812890	766170	948427	1.32123e+06	1.3318e+06	1.75187e+06	1.72882e+06	1.82749e+06	1.0323e+06	1.05038e+06	1.21481e+06	1.00014e+06	910167	883302	-
Zblp003644	387.2	207.14	386.194	C19H30O8	[M+H]+	corchoinoside C	Quinones	PhenAnthraquinones	-	3	49947.6	42655.4	35699.2	142598	153188	195239	91242.5	55879.1	62885.2	193896	211801	307019	102665	72075.5	110898	-
Lskp211395	387.2	207.14	386.194	C19H30O8	[M+H]+	Corchoionoside C	Others	Others	-	3	32969.9	42940.5	25648.6	82982.1	114999	168953	36879.5	60488.9	46897.7	83859.4	112535	202558	85219.9	70904.2	68306	-
Lmwp102712	225.19	67.06	224.178	C14H24O2	[M+H]+	5Z,8Z-tetradecadienoic acid	Lipids	Free fatty acids	39039-37-7	3	15412.4	13281.8	16479.1	55047.1	76150.8	59185.1	25289.6	36014.8	30910.2	60367.7	53247.3	134505	25721.6	35636.8	42594.9	-
Lcsp000522	213.12	70.07	212.116	C10H16N2O3	[M+H]+	Prolylproline	Amino acids and derivatives	Amino acids and derivatives	20488-28-2	3	38908.5	36638.5	39817.4	32634.1	27227.5	35765.6	39330.5	49240.5	46708.6	25494.6	33021.4	31508	40317.2	33269.1	24417.7	-
Lmsp010763	353.27	261.22	352.261	C21H36O4	[M+H]+	Monolinolenin*	Lipids	Glycerol ester	75685-85-7	1	124658	113494	82276.5	74138.4	81055.6	79996	64249.1	78737.5	55682.4	85977.3	54223.2	65985.6	82340.9	88097.5	58198	-
Rfn010265	478.29	337.28	477.286	C23H44NO7P	[M+H]+	Phosphatidylethanolamine lyso 18:2*	Lipids	Free fatty acids	-	1	9.96699e+06	1.22669e+07	1.13397e+07	9.63883e+06	9.276e+06	1.10779e+07	9.98643e+06	1.23089e+07	1.10332e+07	1.00377e+07	9.82119e+06	1.27736e+07	9.77485e+06	8.82564e+06	7.9261e+06	-
Zazp002547	205.1	146.06	204.09	C11H12N2O2	[M+H]+	cyclo-(Gly-Phe)	Amino acids and derivatives	Amino acids and derivatives	10125-07-2	1	2.71101e+07	2.94841e+07	2.71533e+07	4.28694e+07	3.2857e+07	3.95927e+07	5.22317e+07	5.26575e+07	5.0385e+07	7.09109e+07	6.65431e+07	7.1777e+07	4.51626e+07	4.74914e+07	4.69189e+07	-
WapTKC002543	263.24	81.07	262.23	C18H30O	[M+H]+	Ent-14,15-Dinor-3-Cleroden-3-one*	Terpenoids	Ditepenoids	130466-21-6	1	126238	205620	138506	179048	196407	176713	115244	105578	99983.2	137405	110217	64684.8	113597	155296	126455	-
mws0043	403.14	373.1	402.132	C21H22O8	[M+H]+	Nobiletin	Flavonoids	Flavones	478-01-3	3	30787.1	23578.3	31967.3	30847.6	75978.1	72392.3	26574.8	28172.5	59894.3	20848.1	11079.3	41256.1	30709	41065.9	24226.1	-
Zjhp082632	871.47	397.31	870.461	C44H70O17	[M+H]+	Diosgenin-Glc-Glc-Xyl*	Steroids	Steroidal saponins	-	1	102786	75193.3	64316.5	36613.8	27036.2	51319.9	27277.8	19118.8	21562.1	16071.7	21732	12949.6	32498.7	22562.1	23229.5	-
WaYp007721	290.27	242.25	289.262	C16H35NO3	[M+H]+	2-Aminohexadecane-1,16,16-triol	Lipids	Sphingolipids	-	1	394332	438361	365837	458548	417419	422878	307287	287817	307919	277033	334889	408243	450030	534019	495977	-
Lmhp008885	440.28	299.26	439.27	C20H42NO7P	[M+H]+	LysoPE 15:0(2n isomer)*	Lipids	LPE	-	1	402386	435025	416168	464175	454505	526790	464124	518120	557237	500862	473036	576095	465145	394074	434881	-
Lmbp005578	316.28	60.04	315.277	C18H37NO3	[M+H]+	4-Hydroxy-8-sphingenine	Lipids	Sphingolipids	-	1	337314	377835	366651	461221	358959	513948	127630	307434	177969	195454	161087	312371	221577	339203	422857	-
Zmjp004455	399.17	237.11	398.158	C19H26O9	[M+H]+	Trollioside	Phenolic acids	Phenolic acids	-	1	43428.4	114241	47889.7	367089	344504	304032	174215	252649	186831	460062	490611	687395	168588	332160	207396	-
Wbmp006300	412.25	412.25	411.241	C25H33NO4	[M+H]+	1,2,9,10-tetraethoxy-6-methyl-5,6,6a,7-tetrahydro-4H-dibenzo[de,g]quinoline	Alkaloids	Alkaloids	-	3	162648	42534.5	67395.2	117125	85798.9	84177.2	227736	140011	120041	84938.7	87131.2	126140	46836.6	69690.3	61124.5	-
Lhlp102618	1241.58	593.37	1240.57	C57H92O29	[M+H]+	Hydroxydiosgenin pentaglucoside	Steroids	Steroidal saponins	-	1	3.53657e+06	1.63722e+06	2.36763e+06	1.44223e+06	1.36117e+06	823654	2.32025e+06	2.56977e+06	2.5236e+06	885711	1.17402e+06	1.07934e+06	1.60962e+06	962627	1.98367e+06	-
Zjhp083023	1241.58	575.36	1222.56	C57H90O28	[M+H2O+H]+	iso-14-Dehydroxy-neoprazerigenin A-Glc-Glc-Glc-Glc-Glc	Steroids	Steroidal saponins	-	2	4.28588e+06	2.32159e+06	3.37877e+06	2.92141e+06	1.36028e+06	1.24349e+06	2.61594e+06	3.25058e+06	3.28836e+06	2.17591e+06	1.67128e+06	1.65474e+06	2.15471e+06	2.35411e+06	2.88843e+06	-
Layp003507	1243.59	595.38	1242.59	C57H94O29	[M+H]+	Glucosyl-gitogenin 3-O-{O-β-D-glucopyranosyl-(1→2)-O-[β-D-glucopyranosyl-(1→3)]-O-β-D-glucopyranosyl-(1→4)-β-D-galactopyranoside}*	Steroids	Steroidal saponins	-	3	266810	138804	170862	132436	77773	50852.3	239564	189870	128919	106675	61743.1	103690	103813	111348	162477	-
Qayp004148	1243.6	595.38	1242.59	C57H94O29	[M+H]+	Gitogenin-glucose-glucose-glucose-glucose-glucoside*	Steroids	Steroidal saponins	-	3	234169	142587	114917	135756	90838.1	66828.4	241169	226932	178581	117424	79315.8	87627.6	134619	128128	195192	-
Sadp003348	227.17	114.09	226.168	C12H22N2O2	[M+H]+	1,8-Diazacyclotetradecane-2,9-dione	Alkaloids	Alkaloids	-	2	267478	241924	228101	284361	211533	257271	467730	478311	341174	291223	245469	329831	294043	247383	237854	-
pmd0147	548.37	184.07	547.364	C28H54NO7P	[M+H]+	LysoPC 20:2	Lipids	LPC	-	3	212929	229751	234982	186329	183713	213927	229155	252045	221929	204196	203216	294208	166910	173324	171999	-
Rfn02443	299.11	137.06	298.105	C14H18O7	[M+H]+	1-(2-(Glucopyranosyl)-phenyl)-ethanone	Others	Ketone compounds	-	2	52913.8	49354.7	73701.6	22319.5	39525.4	38211.4	16149.2	11372.5	23438	49146	34406.2	32090.3	47079.4	48069.8	65230.6	-
Lcsp002477	288.19	129.1	287.185	C13H25N3O4	[M+H]+	Gly-Val-Leu	Amino acids and derivatives	Amino acids and derivatives	-	3	36632.2	33028.7	27591.1	39518.2	19449	38034.9	25067	41589.5	19747.1	18444.6	19140.2	16041.2	31811.8	27423.9	29581.6	-
Wbmp007680	484.3	484.3	483.298	C29H41NO5	[M+H]+	5,6,6a,7-tetrahydro-1,2,9,10-tetraethoxy-6-n-pentyl-4H-dibenzo[de,g]quinolin-4-ol	Alkaloids	Alkaloids	-	2	135023	119942	226209	288089	219971	390769	432766	353925	387441	329890	216893	351744	197348	235307	251876	-
Lakp003598	549.25	207.14	548.247	C25H40O13	[M+H]+	Glucosyl Corchoionoside C	Terpenoids	Monoterpenoids	-	3	99137.5	105217	86661.9	195332	158868	164532	86692.3	102520	74112.8	219269	233043	218003	148949	148348	112113	-
pmp000441	471.35	453.34	470.34	C30H46O4	[M+H]+	3-Hydroxy-11-oxours-12-en-28-oic acid (11-Keto-ursolic acid)	Terpenoids	Triterpene	105870-59-5	3	15974.1	29484.1	18912	21893	14314.1	18094.9	18930	22572.4	26878.3	24091.1	25757.2	27294.5	28670.1	20017.6	20533.5	-
Zkep149439	267.13	121.06	266.127	C13H18N2O4	[M+H]+	gamma-Glutamyltyramine	Alkaloids	Phenolamine	65520-56-1	1	121014	171326	125840	25285.6	12699.5	30418	344187	355305	298337	75028.6	83656.7	69568.2	105048	101484	126029	ko01100,ko01240
Wdsp002909	372.14	163.04	371.137	C20H21NO6	[M+H]+	6-[(7-hydroxy-2-methyl-6-oxo-3,4-dihydroisoquinolin-1-yl)methyl]-2,3-dimethoxybenzoic acid	Alkaloids	Isoquinoline alkaloids	-	3	25409.6	30507.4	40421.9	708806	33323.1	57065.1	28275	42942.8	28295.7	33735	81533.4	23891.7	81166	112794	109947	-
Waymp02841	727.21	595.17	726.201	C32H38O19	[M+H]+	Apigenin 6,8-di-C-glucoside-7-O-apioside	Flavonoids	Flavones	-	1	43493.1	48472.1	37492.8	80719.8	49345.2	83577.1	50682.3	41855.9	59328.4	63778	76272.6	92740.7	32703.6	68716.2	44862.6	-
Wahlp02159	382.17	220.12	381.163	C15H27NO10	[M+H]+	D-Pantothenic Acid 4'-O-Beta-Glucoside	Others	Vitamin	29588-37-2	1	900730	1.49847e+06	977750	781268	708128	996369	1.32247e+06	1.50059e+06	1.4678e+06	1.10436e+06	1.02214e+06	1.75943e+06	848474	1.07287e+06	896528	-
Zahp011321	228.23	228.24	227.225	C14H29NO	[M+H]+	N-Isobutyl Decanamide	Alkaloids	Alkaloids	73785-31-6	1	27328.3	32374.5	43414.7	37546	39349.1	39235.4	33029.5	31692	29066.5	45841.1	40004.5	35446.7	26708.3	35035.3	35778.8	-
Zmmp002946	295.13	120.08	294.122	C14H18N2O5	[M+H]+	(3-(carboxyamino)-2-methylpropanoyl)phenylalanine	Amino acids and derivatives	Amino acids and derivatives	-	1	314213	330840	351407	936508	711846	965586	782702	622741	728991	1.78378e+06	2.23283e+06	2.0468e+06	795271	773103	897888	-
Wcdp004275	230.25	57.07	229.241	C14H31NO	[M+H]+	Lauramine oxide	Others	Others	1643-20-5	2	272644	356492	241638	350772	229424	296652	296465	282249	259154	163158	205729	281921	319199	333360	307305	-
Walp007095	230.25	62.06	229.241	C14H31NO	[M+H]+	2-Amino-7-methyltridecan-1-ol*	Lipids	Sphingolipids	-	1	124592	132265	118196	146740	117949	153875	132899	172738	140356	88605.5	121941	129641	150470	136311	153402	-
pmb0865	518.32	184.07	517.317	C26H48NO7P	[M+H]+	LysoPC 18:3(2n isomer)*	Lipids	LPC	-	1	479864	596273	455843	315555	260600	330792	902781	835608	938832	586775	631804	1.09202e+06	514552	432103	439792	-
Wcdp010708	263.24	81.07	262.23	C18H30O	[M+H]+	Octadeca-2,9,12,15-tetraen-1-ol	Others	Others	-	1	156439	183117	118985	221670	200204	137705	93262.3	125227	98138.4	158463	85367.1	95716.3	106841	133455	137159	-
MWSHY0072	329.14	121.06	328.131	C19H20O5	[M+H]+	Methylophiopogonanone B*	Flavonoids	Other Flavonoids	74805-91-7	1	57679.6	30362.5	40653.4	35630.7	18997.2	203637	79435.2	87504.2	44626.7	200903	48090.3	88182.9	70889.1	95134.5	89064.9	-
Lssp210412	225.2	100.11	224.189	C13H24N2O	[M+H]+	Cuscohygrine	Alkaloids	Pyrrole alkaloids	454-14-8	2	153878	130705	129391	120697	120677	117436	106629	116267	132659	128013	117935	115100	125960	147514	146112	ko00960,ko01110
Waptp08627	336.33	69.07	335.319	C22H41NO	[M+H]+	13,16-Docosadienamide	Lipids	Free fatty acids	-	1	516762	724696	643162	452939	274400	643637	471093	582884	328366	303774	184490	458295	233344	205662	103841	-
Qmzp101807	343.15	163.07	342.147	C20H22O5	[M+H]+	Avicennol*	Lignans and Coumarins	Coumarins	56110-68-0	1	4.06413e+06	3971164	4.26306e+06	4.58706e+06	4.74316e+06	4.24113e+06	4.36944e+06	4.41911e+06	4.01994e+06	4.28673e+06	4.53771e+06	4.72685e+06	4.18367e+06	4.34217e+06	3.95133e+06	-
MWS201437	247.13	86.1	246.122	C10H18N2O5	[M+H]+	Leu-Asp	Amino acids and derivatives	Amino acids and derivatives	32949-40-9	3	117640	148745	154094	224867	154225	156679	352514	309658	242705	295890	231779	228155	157967	178693	161162	-
Lmhp009187	440.28	299.26	439.27	C20H42NO7P	[M+H]+	LysoPE 15:0*	Lipids	LPE	-	1	398877	434051	392410	400169	408428	520494	445138	527474	488436	398882	445345	646647	461012	399958	455307	-
Waqkp05977	353.27	261.22	352.261	C21H36O4	[M+H]+	2-g-linolenoyl-glycerol	Lipids	Glycerol ester	-	2	90643.2	111123	94992.8	151097	170578	241229	212919	160989	79916	94840.9	89754.7	119741	129322	139635	124700	-
Cmsp002787	227.09	181.05	226.084	C11H14O5	[M+H]+	3,4'-Dihydroxy-3',5'-dimethoxypropiophenone	Others	Ketone compounds	136196-47-9	3	68590.4	68113.1	58811.3	38480.3	54298.2	77001.7	81990.7	65747.1	86254.1	74049.3	74734.3	99822.7	37808.9	47354.6	77309.6	-
Zbqp003444	217.16	84.04	216.147	C10H20N2O3	[M+H]+	4-amino-5-oxo-5-(pentylamino)pentanoic acid	Amino acids and derivatives	Amino acids and derivatives	-	1	5.68132e+06	5.82896e+06	6.97928e+06	2.08038e+06	1.56429e+06	2.01046e+06	1.42765e+07	1.57302e+07	1.71196e+07	3.3469e+06	3.43462e+06	4.31684e+06	5.51594e+06	5.38353e+06	6.69665e+06	-
WapTKC023606	387.2	207.14	386.194	C19H30O8	[M+H]+	Apocynoside I	Terpenoids	Sesquiterpenoids	358721-31-0	3	18163.7	31294.2	28196.4	81651	71124.9	100183	43524.3	61926.6	35613.2	133170	110364	95933.7	54798.4	70178.3	65909.6	-
pmb1650	279.23	149.13	278.225	C18H30O2	[M+H]+	Octadeca-11E,13E,15Z-trienoic acid	Lipids	Free fatty acids	25575-00-2	3	1.46441e+07	1.66611e+07	1.4262e+07	1.38926e+07	1.59662e+07	1.78164e+07	1.54597e+07	1.9593e+07	1.48791e+07	1.74357e+07	1.60081e+07	1.61952e+07	1.87666e+07	1.63041e+07	1.42515e+07	-
Lcfp067444	549.26	207.14	548.247	C25H40O13	[M+H]+	6,9-dihydroxymegastigmasta-5,7-dien-3-one9-O-beta-D-gentiobioside	Others	Others	-	2	101912	90928.9	100145	161561	221496	231028	92856.8	83241.6	92038.1	154715	216199	288990	148020	120056	206435	-
Zjcp102008	1031.54	413.3	1030.53	C51H82O21	[M+H]+	Parisvietnaside C/chonglouoside SL-19	Steroids	Steroidal saponins	-	2	62001.7	75927.4	86009.8	51838.1	38283.7	96887.3	60575.9	56323	68056.6	21974.7	18444.9	12085.7	52245	29715.7	42746.5	-
WapTKC121645	277.22	93.07	276.209	C18H28O2	[M+H]+	Cupresin B	Terpenoids	Ditepenoids	-	1	153924	239776	196733	150204	121996	125191	271648	315516	254978	117160	118432	117517	162382	121187	148353	-
Smhp004476	565.15	433.11	564.148	C26H28O14	[M+H]+	Isovitexin-2''-O-xyloside	Flavonoids	Flavones	-	3	420649	1.01536e+06	690985	1.13834e+06	2.4043e+06	2.64571e+06	596053	857055	844851	1.63461e+06	1.24373e+06	1.15457e+06	1.26374e+06	1.35751e+06	1.10413e+06	-
Zbjp003463	565.16	433.11	564.148	C26H28O14	[M+H]+	Apigenin-6-C-(2''-xylosyl)glucoside	Flavonoids	Flavones	-	2	371922	722549	654495	897108	1.27635e+06	2.21374e+06	387101	688890	749688	1.60685e+06	944564	997148	688580	1.03504e+06	913592	-
MWStz377	579.17	433.12	578.164	C27H30O14	[M+H]+	Isovitexin-2''-O-rhamnoside (2''-O-alpha-L-Rhamnopyranosyl-isovitexin)*	Flavonoids	Flavones	72036-50-1	2	523273	725222	595966	447380	464017	818217	660552	613161	524163	497544	510843	491316	290565	566455	517698	-
Lmpp003662	611.14	303.05	611.139	C30H27O14+	[M]+	Delphinidin 3-(6-p-coumaroyl)glucoside	Flavonoids	Anthocyanidins	-	3	121445	48319.5	81450.3	87029.7	111332	124639	100235	128764	61751.2	127439	117550	121270	60339	172419	139928	ko00942
Lmjp002461	611.16	303.05	610.153	C27H30O16	[M+H]+	Quercetin-3-O-neohesperidoside*	Flavonoids	Flavonols	29662-79-1	3	104003	52061	90640	99096.8	101568	188832	120934	124989	90216.6	79069.5	106551	121877	80258.6	151510	168859	-
Zbsp004301	611.16	303.05	610.153	C27H30O16	[M+H]+	Quercetin-7-O-rutinoside*	Flavonoids	Flavonols	147714-62-3	3	105270	65477.6	107510	95523.6	108893	182080	115080	137362	53250.9	129815	96720	115135	107616	126170	150898	-
Zmdp001857	311.12	165.05	310.116	C14H18N2O6	[M+H]+	γ-Glu-Tyr	Amino acids and derivatives	Amino acids and derivatives	7432-23-7	3	17056.1	20383.4	26085.9	52186.5	37123.3	46708	63119.3	52582.7	45769.7	128485	91356.6	178063	56094.6	66332.3	55481	-
pmb0501	131.13	114.1	130.122	C5H14N4	[M+H]+	Agmatine	Alkaloids	Alkaloids	306-60-5	3	164885	76436.5	87975.1	54923.3	58668.8	69552.2	390632	284562	417746	173616	132887	142081	196378	169016	158118	ko00330,ko00999,ko01100,ko01110
PD0363640	355.3	81.07	354.292	C25H38O	[M+H]+	26,27-Dinorcholest-5-en-23-yn-3beta-ol	Others	Others	63015-89-4	2	253695	275269	210339	281501	284895	223535	144476	222262	159532	199012	103063	169513	216351	138070	96338.4	-
mws0254	156.08	110.07	155.07	C6H9N3O2	[M+H]+	L-Histidine	Amino acids and derivatives	Amino acids and derivatives	71-00-1	1	1.5466e+06	1.50895e+06	1.53879e+06	2.16618e+06	1.59602e+06	1.74822e+06	3.61217e+06	3.53252e+06	3.5856e+06	4.49498e+06	5.16245e+06	4.98852e+06	3.05825e+06	2.21615e+06	2.83133e+06	ko00340,ko00410,ko00470,ko00970,ko01100,ko01110,ko01230,ko02010
MWSmce039	124.04	80.05	123.032	C6H5NO2	[M+H]+	Isonicotinic acid	Others	Vitamin	55-22-1	3	75619.9	44230.6	36495.2	73864.1	97423.8	99427.3	57244.6	62221.5	55049.9	23145.4	19021.7	25450.5	57299.5	33282.8	48011.2	-
pmp001198	132.1	57.03	131.095	C6H13NO2	[M+H]+	6-Deoxyfagomine	Alkaloids	Piperidine alkaloids	197449-09-5	1	2.06184e+06	2.51432e+06	2.13701e+06	2.68316e+06	2.19931e+06	2.08446e+06	4.38198e+06	4.11277e+06	4.10504e+06	5.5879e+06	5.2909e+06	6.77662e+06	3.75904e+06	3.69023e+06	3.37406e+06	-
MWS2027	129.03	69	128.022	C4H4N2O3	[M+H]+	Barbiturate	Nucleotides and derivatives	Nucleotides and derivatives	67-52-7	3	432857	512165	717218	596489	264285	785103	705505	691447	628065	576125	584430	704802	656799	766114	626242	ko00240,ko01100
pme3009	175.02	98.98	174.016	C6H6O6	[M+H]+	cis-Aconitate	Organic acids	Organic acids	4023-65-8	3	336900	342336	273079	301700	323112	316004	303109	315490	261018	245249	296493	286030	281112	286402	276914	ko00020,ko00630,ko00660,ko01100,ko01110,ko01210
Layp002986	1225.55	607.35	1224.54	C56H88O29	[M+H]+	Glucosyl-3-O-(O-β-D-glucopyranosyl-(1→2)-O-[β-D-xylopyranosyl-(1→3)]-O-β-D-glucopyranosyl-(1→4)-β-D-galactopyranoside)	Steroids	Steroidal saponins	-	2	5.43448e+06	2.64717e+06	3.9377e+06	3.44484e+06	3.34506e+06	3.82322e+06	2.25394e+06	3.75943e+06	3.01001e+06	3.9681e+06	3.21404e+06	5.4234e+06	1.48575e+06	2.05959e+06	2.95076e+06	-
Qayp003699	1227.57	609.36	1226.56	C56H90O29	[M+H]+	Manogenin-glucose-glucose-arabinose-glucose-glucoside	Steroids	Steroidal saponins	-	2	398207	187134	328162	347156	307623	356932	234426	256611	259459	383106	466229	361070	145404	171428	273671	-
Hmgp001685	623.2	163.03	622.19	C29H34O15	[M+H]+	Crenatoside	Phenolic acids	Phenolic acids	61276-16-2	3	150141	195004	143770	102384	163266	205051	231524	178207	184021	284368	243550	238487	142653	95594.5	239125	-
Zbzp003832	565.15	313.07	564.148	C26H28O14	[M+H]+	Isovitexin-8-O-xyloside	Flavonoids	Flavones	-	3	230432	248594	276294	599175	508572	499434	348368	426923	313878	561076	585835	394263	150773	239842	328929	-
Zjjp092610	295.23	179.14	294.219	C18H30O3	[M+H]+	Dendronobilin I*	Terpenoids	Sesquiterpenoids	-	1	500376	656142	615102	858866	739723	1.04213e+06	622193	685341	648202	637099	651724	730183	550727	607466	623497	-
MWSHC2028	231.11	158.1	230.106	C13H14N2O2	[M+H]+	(1,3)-1-Methyl-1,2,3,4-tetrahydro-β-carboline-3-carboxylic acid	Alkaloids	Plumerane	-	1	81156.2	80224.4	62371.6	145792	135091	87955.8	196431	207135	255224	130365	120537	138390	114982	117211	134197	-
MWS1777	128.03	93.06	127.019	C6H6ClN	[M+H]+	3-Chloroaniline	Alkaloids	Alkaloids	108-42-9	3	3.14217e+07	3.53273e+07	3.49006e+07	3.08758e+07	2.95171e+07	3.45631e+07	3.77017e+07	3.60829e+07	3.27029e+07	2.82515e+07	3.14534e+07	3.37296e+07	3.27001e+07	2.90532e+07	3.03418e+07	-
MWSslk154	277.13	115.04	276.121	C12H20O7	[M+H]+	Triethyl citrate	Organic acids	Organic acids	77-93-0	3	23515.3	34081.8	26541.4	32204.4	34507.2	44774.3	24987.6	36748.5	25218.6	41602.4	33043.4	34458.8	32993.6	31698.3	32120.3	-
PDP011885	508.34	367.32	507.332	C25H50NO7P	[M+H]+	(2-aminoethoxy)[2-hydroxy-3-(icos-11-enoyloxy)propoxy]phosphinic acid	Others	Others	-	2	29768.2	36662.8	32349.2	22605.9	27626	27147.1	29550	39040.1	26005.2	27946.1	14887.6	23605.4	24200.5	29767.1	26069.9	-
Wbmp006077	427.27	427.27	426.264	C26H36NO4+	[M+H]+	1,10-dimethoxy-6,6-dimethyl-2,9-di(propan-2-yloxy)-5,6,6a,7-tetrahydro-4H-dibenzo[de,g]quinolin-6-ium	Alkaloids	Alkaloids	-	2	318629	372518	407130	381022	341162	336054	434776	374224	476515	339873	340628	329549	426089	341780	391006	-
Zmgp003492	373.12	105.03	372.121	C20H20O7	[M+H]+	8-Hydroxy-α-conidendrin	Lignans and Coumarins	Lignans	-	3	23005.5	20813.4	24109.9	35183.2	25197.6	43900.9	25229.3	35097.1	42195.1	17557	21904.4	19713	26202.8	20831.9	24103.6	-
MWSHY0039	417.12	255.07	416.111	C21H20O9	[M+H]+	Daidzin*	Flavonoids	Isoflavones	552-66-9	3	28683.3	71932.2	42247.8	21246.9	59248.3	112928	20315.6	19521.2	17635.9	313618	15166.3	30622.2	48128.5	40823	36348.3	ko00943,ko01100
Rfp03786	327.2	89.06	326.194	C14H30O8	[M+H]+	Heptaethylene glycol	Others	Alcohol compounds	5617-32-3	2	403733	420871	257859	876005	370788	194940	686398	536251	707837	435604	309167	393202	463150	385384	580643	-
pmd0132	496.34	184.07	495.332	C24H50NO7P	[M+H]+	LysoPC 16:0(2n isomer)	Lipids	LPC	-	1	139078	163450	145386	163820	153773	181838	164348	194616	172107	178862	163746	188315	157247	134771	139036	-
MWS201384	232.14	70.07	231.133	C8H17N5O3	[M+H]+	Arg-Gly	Amino acids and derivatives	Amino acids and derivatives	108347-93-9	3	76382.8	65280.8	58919.2	59878.7	75219.3	57288.9	62464.7	52265.3	56391.7	61529.5	60301	69721.8	71634	73665.8	62864	-
PDP060499	482.32	184.07	481.317	C23H48NO7P	[M+H]+	Phosphatidylcholine lyso 15:0	Organic acids	Organic acids	17364-10-2	2	810976	1.04671e+06	956918	1.06598e+06	1.04793e+06	1.34264e+06	1.37898e+06	1.04916e+06	1.27947e+06	899946	923023	1.57021e+06	831452	864052	901201	-
PDP285402	181.12	107.09	180.115	C11H16O2	[M+H]+	2-[(1S,4R)-3,3-dimethyl-2-bicyclo[2.2.1]heptanylidene]acetic acid	Others	Others	-	2	69052.5	76825.2	69986.3	51990.1	55517.4	55456.5	67428.6	65595.4	67776.7	77075.5	90858.9	151994	62963.5	58147.2	61949.1	-
Rap00522	212.05	166.05	211.048	C9H9NO5	[M+H]+	Betalamic acid	Alkaloids	Alkaloids	18766-66-0	3	87643.5	141271	131077	101043	76654.7	86558.1	196320	191581	178198	151017	131055	127238	107845	109730	124928	-
Rlp0787	156.08	110.07	155.07	C6H9N3O2	[M+H]+	2-amino-2-(1-methyl-1H-pyrazol-4-yl)acetic acid	Alkaloids	Alkaloids	195070-68-9	1	513043	439488	366738	494186	505520	632197	1.0567e+06	1.1668e+06	1.0407e+06	1.78026e+06	1.19064e+06	1.21196e+06	1.07003e+06	793847	994094	-
Walp008158	346.33	88.08	345.324	C20H43NO3	[M+H]+	2-AminoicoSane-1,5,19-triol	Lipids	Sphingolipids	-	1	81984.6	64506.6	68216.3	94438.7	97605	86776.7	66089.5	83373.1	56437.9	48401.3	44792.2	51610.7	148937	123783	135298	-
PDP009696	213.15	67.05	212.141	C12H20O3	[M+H]+	Modiolin	Others	Others	506435-49-0	2	128033	135063	76717	145498	126533	162664	75620.4	129463	83280	75417	83207.6	96767	98066.6	93611.1	84494.6	-
PDP251826	506.32	365.31	505.317	C25H48NO7P	[M+H]+	(2-aminoethoxy)({2-hydroxy-3-[(11E,14E)-icosa-11,14-dienoyloxy]propoxy})phosphinic acid	Others	Others	-	2	38354.5	58652.7	52951.4	33214.2	30677.3	41071.8	42131.4	47951.3	46090.3	33676.8	26193.2	40370.4	35237.5	27996.5	32700	-
Ladp007243	739.42	397.31	738.419	C39H62O13	[M+H]+	5β-Spirost-25(27)-en-3β-ol-3-O-β-D-glucopyranosyl-(1→4)-β-D-glucopyranoside*	Steroids	Steroidal saponins	-	1	187206	208395	204488	57595.1	52925.4	140713	55357.2	75230.8	30444	81366.3	38870.9	46520.6	118378	56955.7	82256.2	-
PDP233721	347.1	185.04	346.09	C14H18O10	[M+H]+	4,5-dihydroxy-2-methyl-3-{[(2s,3r,4s,5s,6r)-3,4,5-trihydroxy-6-(hydroxymethyl)oxan-2-yl]oxy}benzoic acid	Phenolic acids	Phenolic acids	-	2	76531.2	71692.8	47292	62729.4	84516.1	69421.9	182503	213287	164182	123370	75222.9	170492	98788.2	140887	71783.9	-
mws1727	355.15	103.08	354.147	C21H22O5	[M+H]+	Notopterol	Lignans and Coumarins	Coumarins	88206-46-6	3	45284.7	37170.6	38925.3	33423.1	38467.6	52112.3	39560.3	47053.5	41325.8	43120.8	35816.7	40563.8	35342	37500.7	39807.9	-
ZbWp000749	203.15	70.07	202.143	C8H18N4O2	[M+H]+	ethyl-L-arginine*	Amino acids and derivatives	Amino acids and derivatives	-	1	49669.7	94121.6	60841.4	55094.2	58591.6	73380.1	171005	168912	217010	133232	118998	152840	83256.9	139136	106961	-
Qabp009500	739.43	397.31	738.419	C39H62O13	[M+H]+	Dehydroxy Epiruscogenin-glucose-glucoside*	Steroids	Steroidal saponins	-	1	145133	197614	197021	72520.2	72930.2	164455	64602	53674.6	22275.4	65985.3	33665.8	36071.9	74271.5	50742.4	78933.7	-
NK10251888	203.15	70.07	202.143	C8H18N4O2	[M+H]+	NG,NG-Dimethyl-L-arginine*	Amino acids and derivatives	Amino acids and derivatives	30315-93-6	2	69761.7	84612.9	78292.4	61950.6	70644.1	47508.7	149196	211882	219786	128409	144584	120301	99366.7	130445	80787.2	-
Lmlp003161	265.15	177.06	264.147	C14H20N2O3	[M+H]+	Feruloylputrescine	Alkaloids	Phenolamine	501-13-3	2	165148	202397	171729	165785	112172	236592	161853	177013	136488	379460	149039	311609	152705	148249	199081	ko00330,ko01100
WaTKp01218	131.05	103.05	130.042	C9H6O	[M+H]+	2-(2-Ethynyl-2,4-cyclopentadien-1-ylidene)ethenol	Others	Alcohol compounds	393561-91-6	2	144840	145507	150529	170946	162210	140376	224209	226123	219632	315086	299142	337679	197050	198400	217229	-
WaYp007548	230.25	62.06	229.241	C14H31NO	[M+H]+	2-Aminotetradecan-1-ol*	Lipids	Sphingolipids	-	1	106740	154078	119711	132655	94075	158371	126202	136596	123080	93743.6	87792.6	106306	119898	130537	141824	-
pme2693	131.12	114.09	130.111	C6H14N2O	[M+H]+	N-Acetylputrescine	Alkaloids	Alkaloids	18233-70-0	3	168814	56575.8	83087.7	49933	54820.6	69347.1	383066	305262	388970	168014	103039	108969	213377	129820	160807	ko00330,ko01100
PDP104112	132.1	86.1	131.095	C6H13NO2	[M+H]+	(2S)-2-(methylamino)pentanoic acid	Alkaloids	Alkaloids	-	2	7.9691e+06	1.02828e+07	8.4779e+06	1.15958e+07	1.03786e+07	1.0528e+07	2.2765e+07	1.8356e+07	1.89637e+07	2.3835e+07	2.33593e+07	3.04019e+07	1.74008e+07	1.60741e+07	1.29281e+07	-
pmb0374	136.06	119.04	135.054	C5H5N5	[M+H]+	2-Aminopurine	Nucleotides and derivatives	Nucleotides and derivatives	452-06-2	2	4.62676e+06	4.80492e+06	4.63473e+06	5.26125e+06	5.06619e+06	5.64945e+06	4.71271e+06	5.07832e+06	4.68462e+06	1.2089e+06	1.14322e+06	1.44372e+06	3.92202e+06	3.41811e+06	3.30358e+06	-
Lmhp008718	506.32	184.07	505.317	C25H48NO7P	[M+H]+	LysoPC 17:2*	Lipids	LPC	-	1	36198.7	38993.5	31764.1	46584.4	28109.8	52006.4	44144.2	56031.9	63035.2	46202.8	46340.3	56200.6	37400.8	32542.1	31289.2	-
Zbqp002380	295.16	136.08	294.158	C15H22N2O4	[M+H]+	Tyr-Leu	Amino acids and derivatives	Amino acids and derivatives	17355-10-1	2	154153	177202	182342	169699	169325	162968	105671	115687	78645.1	45806.9	49969.3	85210.1	102265	95181.3	116419	-
pmb2406	510.36	184.07	509.348	C25H52NO7P	[M+H]+	LysoPC 17:0*	Lipids	LPC	50930-23-9	1	1.65095e+06	2.0073e+06	1.60282e+06	1.41476e+06	1.28301e+06	1.45015e+06	2.06788e+06	2.5415e+06	2.06631e+06	1.94701e+06	1.86475e+06	2.75892e+06	1.59652e+06	1.6302e+06	1.54847e+06	-
Lmhp010190	522.36	184.07	521.348	C26H52NO7P	[M+H]+	LysoPC 18:1(2n isomer)	Lipids	LPC	-	1	3.93596e+06	4.41027e+06	4.33004e+06	6.20682e+06	5.14838e+06	6.1818e+06	5.63473e+06	6.27624e+06	5.17881e+06	6.17298e+06	5.64461e+06	6.80257e+06	3.9371e+06	4.20765e+06	4.1523e+06	-
Rlp00117	263.24	67.05	262.23	C18H30O	[M+H]+	12,13-Dehydrogeranylgeraniol	Terpenoids	Monoterpenoids	352274-18-1	1	105327	138271	165972	121138	118122	151112	75231.9	73940.2	91368.7	85770.3	76506.7	84154.2	99749.5	88391.1	67535.6	-
Lmhp008440	438.26	297.24	437.254	C20H40NO7P	[M+H]+	LysoPE 15:1	Lipids	LPE	-	1	52614.2	34031.1	30568.9	50288	38633.4	43136.8	39260.7	76039.6	35892	23872.5	36766	37664.5	35772.1	43878.7	32062.5	-
Zbkp007824	502.29	459.25	501.288	C32H39NO4	[M+H]+	Aflatrem	Alkaloids	Alkaloids	70553-75-2	3	181207	160536	185484	191934	203215	216005	307843	235627	221813	201806	193471	229765	194926	196169	228619	ko01110
Sadp003054	200.05	154.04	199.04	C9H10ClNO2	[M+H]+	(2R)-2-azaniumyl-3-(4-chlorophenyl)propanoate	Amino acids and derivatives	Amino acids and derivatives	-	2	8.30964e+06	9.49331e+06	6.5762e+06	8.28571e+06	8.86548e+06	9.7031e+06	1.03435e+07	9.71757e+06	7.17274e+06	8.11887e+06	8.08443e+06	9.9255e+06	7.13743e+06	8.10759e+06	6.78425e+06	-
MWS201419	204.13	84.08	203.127	C8H17N3O3	[M+H]+	Lys-Gly	Amino acids and derivatives	Amino acids and derivatives	7563-03-3	3	5.49961e+06	5.01954e+06	5.65603e+06	4.52116e+06	4.92531e+06	4.28354e+06	5.46654e+06	4.74566e+06	5.04066e+06	4.78569e+06	3.69411e+06	4.75516e+06	5.5706e+06	4.20641e+06	5.10852e+06	-
Walbp06501	290.27	242.25	289.262	C16H35NO3	[M+H]+	C16 phytosphingosine	Lipids	Sphingolipids	-	2	322438	401764	293618	411381	357824	458953	279498	310354	271917	291984	316646	343111	456698	412471	415711	-
Walp007214	290.27	88.08	289.262	C16H35NO3	[M+H]+	2-Aminohexadecane-1,5,6-triol	Lipids	Sphingolipids	-	1	74180.9	118982	102481	117557	103220	111465	75400.3	80120.8	55069.9	55246.4	83603.7	88945.8	137330	144438	116498	-
MWSmce118	127.05	81.04	126.043	C5H6N2O2	[M+H]+	Imidazole-4-acetate*	Alkaloids	Alkaloids	645-65-8	3	1.2242e+06	1.3891e+06	1.23428e+06	1.26468e+06	1.44678e+06	1.92126e+06	1.51708e+06	1.37065e+06	816181	1.28795e+06	1.15608e+06	1.12841e+06	1.67235e+06	1.20534e+06	808026	ko00340,ko01100
WapTKC186421	211.17	109.1	210.162	C13H22O2	[M+H]+	4-[(E,3R)-3-hydroxybut-1-enyl]-3,5,5-trimethylcyclohex-3-en-1-ol	Terpenoids	Sesquiterpenoids	-	1	36789.2	30601.5	32638	45948	35504.4	52844	78726	75302.7	63616.2	38294.5	34905.5	44595.3	52467.2	28149.9	26943.6	-
Walbp00984	294.15	86.1	293.147	C12H23NO7	[M+H]+	N-(1-Deoxy-1-fructosyl)isoleucine	Amino acids and derivatives	Amino acids and derivatives	-	3	749846	713541	702693	1.04555e+06	795467	1.02727e+06	1.8079e+06	1.40801e+06	1.34416e+06	1.86496e+06	2.24196e+06	1.93692e+06	1.37956e+06	1.4163e+06	1.14343e+06	-
Zbzp000519	156.1	110.07	155.095	C8H13NO2	[M+H]+	Retronecine	Alkaloids	Pyrrole alkaloids	480-85-3	3	349689	439820	574490	456665	642010	593235	1.11496e+06	1.05958e+06	1.0853e+06	1.20045e+06	1.10032e+06	1.22895e+06	1.07793e+06	639399	602049	ko00960,ko01110
WaXYp00973	308.09	162.02	307.083	C10H17N3O6S	[M+H]+	2-[[3-Mercapto-2-(alpha-glutamylamino)-1-oxopropyl]amino]acetic acid	Amino acids and derivatives	Amino acids and derivatives	-	1	650275	644885	436446	283500	425946	240324	296071	258828	222063	255239	304926	193088	438364	315566	584529	-
Lcfp121039	283.17	89.06	282.168	C12H26O7	[M+H]+	Hexaethyleneglycol	Others	Alcohol compounds	2615-15-8	2	360953	610651	397556	936493	373426	691626	669667	986265	587001	451475	486425	452356	524445	478994	497345	-
pme1474	298.1	136.06	297.09	C11H15N5O3S	[M+H]+	5'-Methylthioadenosine	Nucleotides and derivatives	Nucleotides and derivatives	2457-80-9	1	706743	682895	787293	303097	351535	402567	125081	162152	211360	568645	520432	490876	703247	642839	586524	ko00270,ko00908,ko01100
Wbjp002330	221.09	175.09	220.085	C11H12N2O3	[M+H]+	1,3-dihydroxy-2,3,3a,4-tetrahydropyrrolo[2,1-b]quinazolin-9(1H)-one	Alkaloids	Alkaloids	-	2	42139.5	64158.4	64221.5	101602	71044	83759.4	213386	180448	178854	116635	136827	151496	112180	92299.5	88251.9	-
PDP272743	189.14	84.08	188.127	C7H16N4O2	[M+H]+	(3R)-3-methyl-L-arginine	Amino acids and derivatives	Amino acids and derivatives	-	1	296261	387912	342834	264939	260115	309092	413351	412826	334344	492139	601481	679043	339650	343506	279087	-
Rlp0095	118.09	55.05	117.079	C5H11NO2	[M+H]+	(S)-4-Aminovaleric acid	Alkaloids	Alkaloids	1558-59-4	1	1.09116e+07	1.13606e+07	1.03559e+07	1.44296e+07	1.32927e+07	1.71665e+07	2.58441e+07	2.24761e+07	2.13092e+07	3.24234e+07	3.02765e+07	3.89602e+07	1.93754e+07	1.97176e+07	1.82755e+07	-
pmd0146	548.37	184.07	547.364	C28H54NO7P	[M+H]+	LysoPC 20:2(2n isomer)	Lipids	LPC	-	3	215573	244643	240109	177612	170522	214553	247094	239602	198216	214264	207712	230405	145498	172165	165344	-
MWSHY0181	433.11	313.07	432.106	C21H20O10	[M+H]+	Vitexin	Flavonoids	Flavones	3681-93-4	1	868424	322815	236757	165181	32786.8	53166.5	785561	602738	782668	36601.1	71872.6	60378.5	616905	205103	592001	ko00941,ko00944
MWS201424	246.15	86.1	245.138	C10H19N3O4	[M+H]+	Ile-Asn	Amino acids and derivatives	Amino acids and derivatives	59652-59-4	3	25796.9	34809.3	21158	46967.2	27428.5	28578.8	53354.6	38844.5	40984.8	48807.6	55638.4	56132.2	84888.1	45955.2	33438.2	-
Lcyp000676	355.1	163.04	354.095	C16H18O9	[M+H]+	Isoscopoletin-β-D-glucoside	Lignans and Coumarins	Coumarins	20186-29-2	3	117870	96698	127895	1.88045e+06	144246	145625	72024.4	155044	61291.3	149531	318828	104928	324038	304119	310325	-
pme1383	170.08	134.06	169.074	C8H11NO3	[M+H]+	Pyridoxine	Others	Vitamin	65-23-6	3	31473.4	54396.2	39588.2	26612.6	47218.9	24770.3	62685.7	44614.3	40365.4	48624.7	31029.9	46178.7	39497.6	28846.3	34763.5	ko00750,ko01100,ko01240
Lmhp009590	508.34	184.07	507.332	C25H50NO7P	[M+H]+	LysoPC 17:1	Lipids	LPC	-	1	31086.9	28383.3	26430.2	53939.4	35416.1	57513.9	82269.5	36305	37598.7	23666.7	48553.3	59356.8	37103.5	45302.7	43291.7	-
Lcrp000458	361.2	137.06	360.194	C21H28O5	[M+H]+	4-[(2s,3r,4r)-4-(3,4-dimethoxyphenyl)-4-hydroxy-2,3-dimethylbutyl]-2-methoxyphenol	Lignans and Coumarins	Lignans	-	3	69763.7	28754.3	17357.3	11080	10063.1	103497	85469.6	134451	116024	370668	69310	66180.7	48597.1	62299.4	67022.7	-
Lcfp121090	332.33	91.05	331.324	C23H41N	[M+H]+	Piptamine(antibiotic)	Alkaloids	Alkaloids	-	2	7.53476e+06	9.62631e+06	6.97675e+06	3.03504e+06	2.57016e+06	3.2386e+06	2.32334e+06	2.51832e+06	2.34079e+06	1.31773e+06	1.45571e+06	2.13309e+06	3.21734e+06	3.25756e+06	3.31101e+06	-
Zbqp000579	156.08	110.07	155.07	C6H9N3O2	[M+H]+	3-(Pyrazol-1-yl)-L-alanine	Amino acids and derivatives	Amino acids and derivatives	2734-48-7	3	723757	428354	653502	680945	578413	680640	1.16153e+06	1.1765e+06	1.03978e+06	1.59962e+06	1.64335e+06	1.48402e+06	1.22123e+06	835940	1.0735e+06	-
pme2617	166.05	102.06	165.046	C5H11NO3S	[M+H]+	L-Methionine S-oxide	Amino acids and derivatives	Amino acids and derivatives	3226-65-1	3	276701	351344	261414	309380	247390	290648	279494	338988	334738	304750	245433	273033	368422	317798	305629	ko00270,ko01100
Layp006398	1031.54	413.3	1030.53	C51H82O21	[M+H]+	pennogenin 3-O-α-L-rhamnopyranosyl-(1→4)-α-L-rhamnopyranosyl-(1→4)[O-α-L-rhamnopyranosyl-(1→2)]-β-D-glucopyranoside*	Steroids	Steroidal saponins	-	2	91282.2	92399.4	68585.2	60748.1	31759.2	66925.5	100485	97634	80221.3	23104.3	25371.5	26493.2	61263.8	43230	44740.1	-
PDP013427	130.05	84.04	129.043	C5H7NO3	[M+H]+	5-oxooxolane-2-carboxamide	Others	Others	-	2	1.55795e+07	1.57701e+07	1.36435e+07	2.00732e+07	1.72473e+07	1.66097e+07	3.06131e+07	2.82744e+07	2.74694e+07	3.57503e+07	2.85627e+07	3.25469e+07	2.47836e+07	2.45078e+07	2.18942e+07	-
PD0012728	130.05	84.04	129.043	C5H7NO3	[M+H]+	(2R)-5-oxooxolane-2-carboxamide	Alkaloids	Alkaloids	166765-04-4	2	1.49514e+07	1.55178e+07	1.30853e+07	1.84159e+07	1.7211e+07	1.5608e+07	3.08575e+07	2.95573e+07	2.12881e+07	3.17794e+07	3.11857e+07	3.24411e+07	2.47481e+07	1.94317e+07	2.63042e+07	-
Zmdp000972	136.04	91.05	135.035	C4H9NO2S	[M+H]+	S-Methyl-L-cysteine	Amino acids and derivatives	Amino acids and derivatives	1187-84-4	3	1.79397e+06	2.45553e+06	2.08993e+06	2.38933e+06	1.93647e+06	2.01534e+06	3.99364e+06	4.29806e+06	3.59695e+06	3.6013e+06	3.83865e+06	4.00799e+06	2.52662e+06	3.79861e+06	2.86713e+06	ko02010
pmb0981	348.07	136.06	347.063	C10H14N5O7P	[M+H]+	AMP*	Nucleotides and derivatives	Nucleotides and derivatives	61-19-8	1	447624	577900	412839	152040	299792	282652	386810	454910	511439	265681	341811	385934	225956	358199	304043	ko00230,ko00908,ko01100,ko01110,ko01232,ko01240
Layp000971	332.13	152.07	331.127	C14H21NO8	[M+H]+	Hydroxymenisdaurin D	Alkaloids	Alkaloids	-	3	46691.7	81689.5	113268	52216.3	54543.8	68175.7	78615.5	103327	64473	126070	135395	121940	100947	84841	85250.2	-
PD0222792	130.09	56.05	129.079	C6H11NO2	[M+H]+	(4R)-4-methyl-L-proline	Amino acids and derivatives	Amino acids and derivatives	23009-50-9	3	2.8442e+06	3.624e+06	2.57423e+06	4.11377e+06	3.56411e+06	3.39908e+06	6.30604e+06	5.9167e+06	5.34655e+06	6.62826e+06	7.06521e+06	6.40741e+06	5.13313e+06	6.55394e+06	4.8077e+06	-
HJKP000649	136.07	91.05	135.068	C8H9NO	[M+H]+	N-Benzylformamide*	Alkaloids	Alkaloids	6343-54-0	1	397073	672773	446212	538051	494385	449256	1.09278e+06	1.29308e+06	852404	903445	1.00769e+06	946156	531480	600237	600228	-
PDP001022	289.09	127.04	288.084	C12H16O8	[M+H]+	5-(alpha-d-glucosyloxy-methyl)furfural	Others	Others	-	1	70906.5	120453	63461.2	59268.4	50802	91195.7	33440.3	57717.4	75098.8	31975.8	68647.9	51989.7	84639.4	81047.2	92055	-
MWS04559g	182.08	136.08	181.074	C9H11NO3	[M+H]+	3-Hydroxy-L-phenylalanine*	Amino acids and derivatives	Amino acids and derivatives	587-33-7	1	9.60371e+06	1.36811e+07	1.18644e+07	1.27384e+07	1.09954e+07	1.07065e+07	2.1706e+07	2.28621e+07	2.67381e+07	2.04694e+07	2.44959e+07	2.22047e+07	1.32291e+07	2.42738e+07	1.75428e+07	-
pme0490	124.04	78.03	123.032	C6H5NO2	[M+H]+	Nicotinate	Others	Vitamin	59-67-6	3	44569.7	78910.5	74485.3	83571.3	92095.5	83001	50337.1	61468	49264.4	21708.6	37853.6	29253.1	40199.3	66837.7	68790.5	ko00760,ko00960,ko01100,ko01110,ko01240
Waptp01054	136.07	91.05	135.068	C8H9NO	[M+H]+	4-(2-aminoethenyl)phenol*	Alkaloids	Alkaloids	-	1	219256	479326	454352	405628	319405	403353	866013	594844	969009	608554	758582	945923	670857	535686	528468	-
Lmxp000939	136.06	119.04	135.054	C5H5N5	[M+H]+	Zarzissine	Alkaloids	Alkaloids	160568-14-9	1	3.84311e+06	4.47114e+06	4.03855e+06	5.03087e+06	4.79227e+06	5.98099e+06	4.70431e+06	4.20455e+06	4.03142e+06	1.21386e+06	1.16866e+06	1.33589e+06	3.54995e+06	3.40903e+06	3.15896e+06	-
Sadp000870	200.04	98.97	200.045	C5H13O6P	[M]+	1,5-dihydroxypentan-3-yl dihydrogen phosphate	Others	Others	-	3	5.36717e+07	4.95253e+07	4.71181e+07	4.47647e+07	4.56309e+07	4.49058e+07	4.18272e+07	4.41413e+07	4.21881e+07	3.82523e+07	4.02687e+07	3.65375e+07	4.19456e+07	4.7389e+07	4.2269e+07	-
Sasp006838	212.17	81.07	194.131	C12H18O2	[M+NH4]+	(5S)-5-methyl-5-[(1S)-4-methylcyclohex-3-en-1-yl]oxolan-2-one	Others	Others	-	2	39535.9	61235.4	70321.6	36316.2	52859	62825.5	126438	114306	48557.3	46753.2	36039.4	141784	39079.2	18849.3	30084.6	-
pmp001273	520.34	184.07	519.332	C26H50NO7P	[M+H]+	LysoPC 18:2	Lipids	LPC	-	2	2.37291e+07	2.85043e+07	2.61295e+07	2.48398e+07	2.95041e+07	3.40498e+07	3.7379e+07	3.75656e+07	4.24103e+07	3.79424e+07	3.18139e+07	3.99816e+07	2.88847e+07	2.43073e+07	2.85478e+07	-
Zbsp003407	595.17	427.1	594.159	C27H30O15	[M+H]+	Vicenin-2	Flavonoids	Flavones	23666-13-9	3	96316.8	139638	107524	176350	230224	225969	137298	162292	175714	229745	239894	160424	115808	103892	169753	-
Rfn02942	334.14	188.07	333.132	C16H19N3O5	[M+H]+	H-Glu-Trp-OH	Amino acids and derivatives	Amino acids and derivatives	-	1	63035.5	40978.7	74109.2	160219	147056	167831	116494	172773	147685	357126	441780	479112	170734	201165	149041	-
Zkep147063	625.25	488.17	624.247	C36H36N2O8	[M+H]+	Cannabisin G	Alkaloids	Alkaloids	-	2	10953.7	11742.8	10878.5	72404.1	206775	183447	17750.2	79394	25087.5	249617	32716.5	49069	65380.3	39710.3	63288.2	-
Hasp010605	353.27	261.22	352.261	C21H36O4	[M+H]+	MG(18:3(9Z,12Z,15Z)/0:0/0:0)	Lipids	Glycerol ester	129828-41-7	1	81039.8	106770	61662.5	200052	178024	194072	147493	153533	60061	107486	72567	77124.7	109427	68226.3	80368.3	-
mws0847	150.08	133.05	149.07	C6H7N5	[M+H]+	1-Methyladenine	Nucleotides and derivatives	Nucleotides and derivatives	5142-22-3	3	105494	180510	233147	263893	180977	216550	276150	193122	345469	341577	376326	436689	269512	319131	262616	-
Sasp010921	409.31	130.05	408.299	C23H40N2O4	[M+H]+	4-carbamoyl-2-(octadeca-9,12-dienamido)butanoic acid	Lipids	Free fatty acids	-	1	49452.7	85236.9	59386.5	96943.5	74190	83529.3	180092	206985	202933	78841.3	81603.2	109783	89425.4	80123.5	80664.7	-
Lmhp008337	426.26	285.24	425.254	C19H40NO7P	[M+H]+	LysoPE 14:0(2n isomer)*	Lipids	LPE	-	1	137418	173515	163825	113895	98348.8	131065	222697	238781	204715	174476	147663	209617	132391	126302	123894	-
Sasp008620	295.15	149.02	294.147	C16H22O5	[M+H]+	Mono(2-ethyl-5-hydroxyhexyl) phthalate	Phenolic acids	Phenolic acids	40321-99-1	3	133693	128204	141490	134182	134429	181783	150107	172242	152778	138086	151780	158423	148399	173357	141424	-
Safp009309	400.38	338.34	399.371	C24H49NO3	[M+H]+	N-hexanoylsphinganine	Lipids	Free fatty acids	-	1	98956.4	135494	86443.9	111019	130258	139638	59833.2	25210.3	81264.5	69762.3	70412.9	89649.7	98396.9	107780	136670	-
Lcsp003873	316.22	86.1	315.216	C15H29N3O4	[M+H]+	Leu-Ala-Ile	Amino acids and derivatives	Amino acids and derivatives	-	3	51137.4	67538.6	63757.2	43387.2	59055.8	54545.3	56126.2	69257.4	39271.9	39426.3	62335.8	46449.4	48129	64164.8	63163.3	-
Walp006011	246.24	88.08	245.236	C14H31NO2	[M+H]+	2-Aminotetradecane-1,4-diol	Lipids	Sphingolipids	-	2	973935	1.03728e+06	766263	864011	797147	1.11988e+06	775860	819831	845012	651777	684913	945885	952896	775554	875542	-
Hmdp003288	1063.53	577.37	1062.52	C51H82O23	[M+H]+	Trillin-6'-O-sophorotrioside	Steroids	Steroidal saponins	-	1	190471	194984	213663	34313.9	30070.3	47014.1	826170	1.13094e+06	1.30556e+06	40542.2	46075.9	54118.2	150819	274854	180632	-
Zjzp081873	1197.6	579.39	1196.58	C56H92O27	[M+H]+	Sarsasapogenin-Glc-Glc-Glc-Glc-Xyl*	Steroids	Steroidal saponins	-	3	187041	242908	435347	80550.1	45677.4	74905.6	212868	340802	174226	56331.7	40219.8	33524.8	141609	107421	73166.6	-
Lhzp102629	577.37	271.21	576.366	C33H52O8	[M+H]+	3-Epidiosgenin-3-O-glucoside	Steroids	Steroidal saponins	-	1	3.53031e+06	2.81467e+06	3.09361e+06	1.05531e+06	440304	1.0756e+06	2.88031e+06	2.81695e+06	4.06729e+06	564633	768366	446087	965466	1.52299e+06	999734	-
pmp001017	412.32	412.32	411.314	C27H41NO2	[M+H]+	Ebeinone	Alkaloids	Steroid alkaloids	125409-58-7	3	110774	81678.9	135337	71750.5	87613.9	122494	305036	356710	271538	309761	359439	421663	199912	280773	265228	-
PD0310392	476.18	152.07	475.169	C20H29NO12	[M+H]+	O-beta-D-Gentiobiosyl-D-(-)-mandelamide	Alkaloids	Alkaloids	-	2	302813	405343	229778	86462.6	53971.4	80128.7	244290	192490	210213	104134	81943.7	152330	194765	293405	180906	-
Wcgp010223	277.22	93.07	276.209	C18H28O2	[M+H]+	3-(Cyclohexen-1-yl)-2-hydroxy-4a,5-dimethyl-2,3,4,5,6,7,8,8a-octahydronaphthalen-1-one	Others	Others	-	3	152907	189502	156400	114910	103419	110433	285470	312927	101814	111866	111956	139877	142704	154331	163822	-
WapTKC113242	431.32	281.23	430.308	C27H42O4	[M+H]+	2-hydroxy-5',7,9,13-tetramethylspiro[5-oxapentacyclo[10.8.0.02,9.04,8.013,18]icosane-6,2'-oxane]-16-one	Steroids	Steroid	-	3	34007.4	36286.4	39194.6	15334	10022.6	35846.9	51552.5	34102.1	17783.6	8867.75	10599.7	10326.1	13983.7	22412.8	18091	-
PDP247301	189.12	70.07	188.116	C8H16N2O3	[M+H]+	6-acetamido-3-aminohexanoic acid	Alkaloids	Alkaloids	-	2	408274	401953	365399	385134	319520	366167	615733	686224	1.00447e+06	519095	524532	654719	520247	461363	505484	-
MWStz607	305.11	143.06	304.102	C10H16N4O7	[M+H]+	Vicine	Alkaloids	Alkaloids	152-93-2	3	38795.1	52801.6	46155.4	34286.2	40413.4	43330.6	33750.4	38094.9	38405	36933.2	44819.7	43155.7	36301.3	28908.7	43874.6	-
Zmjp004795	301.07	286.05	300.063	C16H12O6	[M+H]+	5,6,7-Trihydroxy-8-methoxyflavone	Flavonoids	Flavones	-	3	15222.3	36284.4	18921.1	14168.8	14991.1	19193.4	22460.5	33086.3	23525	15279.7	12071.5	17079.8	18919.9	26137.8	20012.8	-
PDP264494	496.27	334.22	495.268	C22H41NO11	[M+H]+	2-[4-hydroxy-5-(hydroxymethyl)-2-(1,2,11-trihydroxyundec-4-enyl)pyrrolidin-3-yl]oxy-6-(hydroxymethyl)oxane-3,4,5-triol	Alkaloids	Alkaloids	-	3	219653	237815	160429	137577	213392	136698	827455	1.02887e+06	592668	420063	389544	479630	294492	284866	353582	-
WaTKp12750	155.11	67.05	154.099	C9H14O2	[M+H]+	7-methylocta-2,6-dienoic acid	Organic acids	Organic acids	-	2	346767	271432	257885	149284	262463	321055	271941	253954	270635	180028	142216	163476	233506	169378	249834	-
Zahp007439	177.05	149.02	176.047	C10H8O3	[M+H]+	3,4-Methylenedioxycinnamaldehyde	Others	Aldehyde compounds	58095-77-5	3	490987	794735	564021	842505	579448	1.00723e+06	709318	760521	876462	635976	537500	1.10802e+06	540664	640920	458536	-
Safp023654	666.43	184.07	665.427	C33H64NO10P	[M+H]+	PAz-PC	Lipids	LPC	117205-52-4	1	16714.3	36394	24294.2	26164	21999.4	28618.1	15180.6	19728.5	22616.9	16839.9	22751.4	23864.4	17675.4	25760.1	22388.1	-
mws0126	524.37	184.07	523.364	C26H54NO7P	[M+H]+	LysoPC 18:0	Lipids	LPC	19420-57-6	2	2.65534e+06	2.58752e+06	3.20093e+06	1.88612e+06	2.08554e+06	1.5556e+06	2.64332e+06	3.44958e+06	3.50361e+06	2.98424e+06	2.55404e+06	2.71195e+06	2.30645e+06	2.40038e+06	2.51387e+06	-
Lmhp010757	506.32	365.31	505.317	C25H48NO7P	[M+H]+	LysoPE 20:2	Lipids	LPE	-	2	47549.5	57310.6	51705	32391.2	28262.2	39921	47462.8	51362.2	52643	35043	25098	44921.6	35939.1	28193.7	32050.3	-
WapTKC023590	551.27	209.15	550.263	C25H42O13	[M+H]+	Tricalysionoside A	Terpenoids	Sesquiterpenoids	1384755-15-0	2	53579.3	43256.3	63520.5	25163.8	31374.5	44512.6	48480.4	34363.3	37422	27228	32390.9	28724.6	33122.9	32435.3	30034.1	-
PDP134458	226.18	55.05	225.173	C13H23NO2	[M+H]+	(2E,4E)-9-hydroxy-N-(2-methylpropyl)nona-2,4-dienamide	Others	Others	-	2	253580	435707	692243	545580	146621	386011	667628	673453	276465	171166	178232	902721	172836	186741	172470	-
Wbsp000191	226.19	180.18	225.184	C12H23N3O	[M+H]+	3,7,11-trimethyl-2-oxa-6,10,13-triazatricyclo[7.3.1.05,13]tridecane	Alkaloids	Alkaloids	-	2	76620.4	145841	190954	190352	33598.1	109052	159230	192979	75146.6	64978.5	57684.5	224220	39742.3	53268.7	33717.5	-
mws0258	132.1	86.1	131.095	C6H13NO2	[M+H]+	L-Isoleucine*	Amino acids and derivatives	Amino acids and derivatives	73-32-5	1	1.22866e+07	1.38505e+07	1.27937e+07	1.55237e+07	1.33905e+07	1.40448e+07	2.74179e+07	2.57757e+07	2.45427e+07	3.21069e+07	2.99125e+07	4.15615e+07	2.30143e+07	2.31594e+07	1.98791e+07	ko00280,ko00290,ko00460,ko00960,ko00966,ko00970,ko01100,ko01110,ko01210,ko01230,ko02010
Wcdp007645	295.23	151.11	294.219	C18H30O3	[M+H]+	9-Oxo-10,12-Octadecadienoic Acid	Lipids	Free fatty acids	54665-32-6	1	528024	650791	531335	804117	779349	946248	577063	646504	430001	478030	499946	559931	477393	622681	506711	-
Hmqp005411	297.24	81.07	296.235	C18H32O3	[M+H]+	9-Oxo-12Z-Octadecenoic acid*	Lipids	Free fatty acids	112543-32-5	1	98251.8	151660	130426	129601	124276	171666	144361	176190	149506	34333	47344.7	61193.4	92707.7	78494	96181.3	-
MWS04555g	132.1	86.1	131.095	C6H13NO2	[M+H]+	D-allo-Isoleucine*	Amino acids and derivatives	Amino acids and derivatives	1509-34-8	1	1.19536e+07	13723410	1.28069e+07	16289601	1.27956e+07	1.54789e+07	2.84805e+07	2.51171e+07	2.5809e+07	3.25012e+07	3.3426e+07	3.95776e+07	2.321e+07	2.07171e+07	2.04194e+07	-
Zjhp082607	429.3	393.28	428.293	C27H40O4	[M+H]+	3-Hydroxyspirost-5-en-12-one (Gentrogenin)	Steroids	Steroid	427-28-1	1	191665	239504	184765	99737.7	167785	194740	136550	124510	71770	81152.3	91736.5	83729.3	130319	183401	156765	-
Jmyp005196	1047.5	429.3	1046.49	C50H78O23	[M+H]+	Spirosta-5,14-dien-3-ol-3-O-{glucosyl(1→2)[xylosyl(1→3)]glucosyl(1→4)}-galactoside*	Steroids	Steroidal saponins	-	1	81973.8	67881.3	57176.3	59314.6	55349.6	43430.3	22463.2	25079.6	13543	13352.6	29142.8	11370.4	39217.6	43553.2	48101.4	-
Wacyp11527	403.23	129.02	402.225	C20H34O8	[M+H]+	Tributyl acetylcitrate	Others	Others	77-90-7	1	4.46406e+06	4.87675e+06	4.66742e+06	5.29495e+06	4.43925e+06	4.96878e+06	5.26012e+06	5.6563e+06	5.17923e+06	4.19652e+06	4.46644e+06	4.38225e+06	4.18255e+06	4.94195e+06	5.24239e+06	-
Zmjp000624	168.06	150.05	167.058	C8H9NO3	[M+H]+	Pyridoxal	Others	Vitamin	66-72-8	3	72016.6	60783.1	37726.3	72437.1	61623.1	66705.9	58759.6	62501.5	60877.4	76096.9	86483.1	91930.7	48484.2	51763.7	65762.1	ko00750,ko01100,ko01240
pmp001251	520.34	184.07	519.332	C26H50NO7P	[M+H]+	LysoPC 18:2(2n isomer)	Lipids	LPC	-	1	2.30813e+07	2.92941e+07	2.75488e+07	2.93459e+07	2.87497e+07	3.35069e+07	4.02617e+07	4.22565e+07	4.1629e+07	3.9574e+07	3.53028e+07	4.31221e+07	2.87021e+07	3.02765e+07	2.68297e+07	-
mws0120	258.11	104.11	257.103	C8H20NO6P	[M+H]+	sn-Glycero-3-phosphocholine	Lipids	PC	28319-77-9	1	675687	623933	608051	1.82874e+06	1.65432e+06	2.05179e+06	897662	1.0556e+06	1.04918e+06	1.74269e+06	1.98777e+06	1.79278e+06	1.28298e+06	1.31147e+06	1.51501e+06	ko00564,ko00565
Wasdp05532	181.12	107.09	180.115	C11H16O2	[M+H]+	5-hydroxy-4a-methyl-4,4a,5,6,7,8-hexahydronaphthalen-2(3h)-one	Terpenoids	Monoterpenoids	4242-00-6	1	73659.2	99609.3	60657.1	48926.1	47801.5	69560.6	55221.6	77430.2	43892.1	101188	92689.6	168557	62059.7	62732.9	79725.1	-
Wbjp002608	398.15	236.09	397.137	C18H23NO9	[M+H]+	5-methoxy-3-methyl-2-oxo-7-((3,4,5-trihydroxy-6-methyltetrahydro-2H-pyran-2-yl)oxy)indolin-3-yl acetate	Alkaloids	Alkaloids	-	3	30598.3	32795.4	29197.2	26457	21854.8	33516.5	46377	37772.7	41113.8	44863	51831.2	65682.7	37152.5	29906.9	29153.4	-
Sadp002248	120.08	77.04	119.073	C8H9N	[M+H]+	(7S)-bicyclo[4.2.0]octa-1,3,5-trien-7-amine	Alkaloids	Alkaloids	-	2	4.99451e+06	6.45395e+06	5.23936e+06	6.77772e+06	5.79095e+06	6.34343e+06	7.66027e+06	9.46404e+06	9.11904e+06	1.29637e+07	1.1684e+07	1.50472e+07	7.55783e+06	7.80844e+06	7.04877e+06	-
WaYp005128	262.24	200.2	261.23	C14H31NO3	[M+H]+	2-Aminotetradecane-1,5,13-triol	Lipids	Sphingolipids	-	2	972107	838742	734633	1.18449e+06	631744	743555	742273	625669	404996	486560	509771	498094	957707	528135	715103	-
Wbtp005056	361.09	361.09	360.084	C18H16O8	[M+H]+	Methyl 4,5-dihydroxy-6-(2-hydroxyethyl)-8-methoxy-9-oxoxanthene-1-carboxylate	Others	Ketone compounds	-	3	157465	110500	151276	168441	122150	94711.7	136283	170907	125236	141578	155324	96380.2	68781.2	136909	107561	-
MWStz170	227.14	86.06	226.132	C11H18N2O3	[M+H]+	Cyclo(L-Leu-trans-4-hydroxy-L-Pro)	Amino acids and derivatives	Amino acids and derivatives	115006-86-5	3	173272	253483	221399	163223	243031	353284	168912	285677	206520	259456	164400	260917	160146	181024	172085	-
Lmhp011562	353.27	261.22	352.261	C21H36O4	[M+H]+	1-α-Linolenoyl-glycerol*	Lipids	Glycerol ester	-	1	112465	118787	106894	83314.8	110878	91212.4	60127.8	54475.6	51560.3	93560	53561.6	71591.5	89787.1	67952.2	72634.7	-
Lmhp011388	353.27	261.22	352.261	C21H36O4	[M+H]+	2-α-Linolenoyl-glycerol*	Lipids	Glycerol ester	55268-58-1	1	83782.1	109590	76576.4	90416.4	67827.2	89632.9	60505.6	67248.2	53521.1	68958.7	59946.2	64480.7	83240.7	77469.5	68501.9	-
Walp009431	418.39	356.35	417.382	C24H51NO4	[M+H]+	2-aminotetracoSane-1,5,21,23-tetraol*	Lipids	Sphingolipids	-	1	33440.8	28796.9	44549	44318.3	49114.9	57720.2	53599.1	68711.2	44467.7	34450	22592.4	62763.7	165685	188693	168036	-
Wajp004095	595.17	271.06	594.159	C27H30O15	[M+H]+	Apigenin-7-O-Gentiobioside	Flavonoids	Flavones	-	1	174865	68136.2	141525	133510	62679	84640.6	245052	220169	160097	61970.6	79763.1	99743.7	46132.2	89670.3	126567	-
Zjhp083025	1239.57	591.35	1238.56	C57H90O29	[M+H]+	Furost-5,20(22)-dien-12-one-3-O-glucosyl(1-2)[glucosyl(1-3)]glucosyl(1-4)galactoside-26-O-glucoside (Kingianoside Z)	Steroids	Steroidal saponins	-	2	769370	1.35932e+06	2.54381e+06	406962	710774	931574	865091	2.41554e+06	461309	910708	506285	745226	868306	1.16403e+06	646109	-
PD0802740	369.26	277.22	368.256	C21H36O5	[M+H]+	[(2S)-2,3-dihydroxypropyl] (10E,12E)-9-oxooctadeca-10,12-dienoate	Lipids	Free fatty acids	-	1	67172.6	89155.3	55067.9	158906	112627	185585	33372.4	49335.9	30139.2	49025.7	39866.9	50603	58136.4	43999.8	68321.9	-
MWSmce704	127.02	65.04	126.014	C6H6OS	[M+H]+	5-Methyl-2-thiophenecarboxaldehyde	Others	Aldehyde compounds	13679-70-4	3	30789.6	22657.4	27905	22388	26441.1	27180.5	27809.9	31599.5	27033	20663.1	30498.6	32880.6	34799	19078.4	18521.5	-
Wasyqp9808	279.16	149.02	278.152	C16H22O4	[M+H]+	Monooctyl Phthalate*	Phenolic acids	Phenolic acids	5393-19-1	1	1.11626e+07	1.30336e+07	1.3125e+07	1.20044e+07	1.23957e+07	1.19973e+07	1.04672e+07	1.17267e+07	1.18458e+07	1.32109e+07	1.19414e+07	1.30882e+07	1.27056e+07	1.2127e+07	1.20666e+07	-
MWS3020	145.13	86.1	144.126	C7H16N2O	[M+H]+	N-Acetylcadaverine	Alkaloids	Alkaloids	32343-73-0	3	60140.1	59293.4	45879.1	41967.4	35221.8	43872.6	54477.2	56565.8	49127.4	40550.4	53353.9	44533	62409.5	34377.4	46938.8	-
pme3081	169.1	134.06	168.09	C8H12N2O2	[M+H]+	Pyridoxamine	Alkaloids	Pyridine alkaloids	85-87-0	3	115069	96061.9	100469	9377.91	17281.7	13861.9	30856.9	24007.1	26650.2	61017.4	74007.5	73080.8	37586.2	39069.5	44403	ko00750,ko01100
PDP271067	316.28	60.04	315.277	C18H37NO3	[M+H]+	(12E)-2-aminooctadec-12-ene-1,3,4-triol	Others	Others	-	2	434196	326024	506689	493882	489245	579545	259911	277701	236821	263270	231978	209373	300421	309753	242474	-
MWStz083	197.13	70.07	196.121	C10H16N2O2	[M+H]+	Cyclo(D-Val-L-Pro)	Amino acids and derivatives	Amino acids and derivatives	27483-18-7	3	108929	167260	111422	69918.5	140692	124129	73434	136440	96391.5	149325	131147	160248	37360.7	105856	110977	-
MWSmce399	577.37	253.19	576.366	C33H52O8	[M+H]+	Diosgenin 3-O-beta-D-glucopyranoside	Steroids	Steroidal saponins	14144-06-0	1	78281.1	116311	123187	59802	70662.7	95301.5	32315.2	42559.6	22762.8	44614.7	41991.2	49934.7	44133	47135.6	31701.2	-
Lmcp002302	312.13	180.09	311.123	C12H17N5O5	[M+H]+	N6-(2-Hydroxyethyl)adenosine*	Nucleotides and derivatives	Nucleotides and derivatives	4338-48-1	3	94477.1	145804	133496	232413	117211	196823	99401.3	114221	54703.5	35067.2	37737.4	43303.7	104894	87249.8	83352.6	-
MWS5164	203.15	70.07	202.143	C8H18N4O2	[M+H]+	N,N'-Dimethylarginine;SDMA*	Amino acids and derivatives	Amino acids and derivatives	30344-00-4	2	81642.3	52180.1	54306.2	65190.4	51992.1	58082.9	163234	144636	208106	81071.2	85933.5	106632	97105.3	80862	121435	-
mws1337	220.12	90.05	219.111	C9H17NO5	[M+H]+	Pantothenate	Others	Vitamin	79-83-4	1	1.45276e+06	1.76096e+06	1.69996e+06	2.08963e+06	1.76498e+06	2.24372e+06	3.57534e+06	4.34271e+06	4.14436e+06	3.01888e+06	3.10124e+06	3.70918e+06	2.77353e+06	2.31493e+06	2.71379e+06	ko00410,ko00770,ko01100,ko01110,ko01240
WapTKC122495	382.17	220.12	381.165	C16H23N5O6	[M+H]+	O-beta-D-Glucosylzeatin	Alkaloids	Alkaloids	56329-06-7	1	535455	769438	733511	601493	605312	1.01365e+06	842289	1.29209e+06	1.34886e+06	997531	931682	1.39953e+06	754883	857466	798071	ko00908,ko01110
mws0567	146.09	87.04	145.085	C5H11N3O2	[M+H]+	4-Guanidinobutanoate	Organic acids	Organic acids	463-00-3	3	733519	626753	629612	468930	459115	589424	821801	810084	735339	497443	576912	571935	650098	578298	585290	ko00330,ko01100
mws0232	377.15	243.09	376.138	C17H20N4O6	[M+H]+	Riboflavin	Others	Vitamin	83-88-5	1	32583.8	43093.7	59945.9	19688.9	35693.5	21862.9	27765	21592.1	24499.5	43128.3	31792.3	19093.4	32432.2	24503.9	46606.7	ko00740,ko01100,ko01110,ko01240,ko02010
WapTKC120191	269.21	81.07	268.204	C16H28O3	[M+H]+	Kalshinoid F	Terpenoids	Sesquiterpenoids	-	1	69986.9	77069.5	84166.7	64439.6	56423.5	62758.7	85242.7	91593.9	100831	46616.8	37403.6	75072.6	29466.6	72008.8	45525.9	-
pmb0964	366.18	204.12	365.17	C16H23N5O5	[M+H]+	Isopentenyladenine-7-N-glucoside	Nucleotides and derivatives	Nucleotides and derivatives	-	3	127078	101651	72653.2	115689	74324.7	136395	161646	134530	125696	129427	72703	54466.7	111047	126187	111112	-
PDP240791	307.1	127.04	284.101	C12H16N2O6	[M+Na]+	5-(4-hydroxy-5-methyl-2-oxo-1,2-dihydropyrimidin-1-yl)-2-(hydroxymethyl)oxolan-3-yl acetate	Others	Others	-	3	82345.9	117820	78740.4	231958	191256	231445	147027	196510	188644	225430	153330	359172	219069	229800	205966	-
Rlp03483	307.14	127.07	306.132	C13H22O8	[M+H]+	4-ethyl-4-methyl-3-{[3,4,5-trihydroxy-6-(hydroxymethyl)oxan-2-yl]oxy}oxolan-2-one	Others	Others	-	3	116293	103222	55340.1	223131	165977	217751	257627	211164	202655	271541	245298	413220	253756	176322	217740	-
PDP056225	389.14	227.09	388.137	C17H24O10	[M+H]+	1-(4-hydroxy-3,5-dimethoxyphenyl)-3-[(2R,3R,4S,5S,6R)-3,4,5-trihydroxy-6-(hydroxymethyl)oxan-2-yl]oxypropan-1-one	Others	Others	-	2	28955.4	20802.8	26217.4	10745.5	12514	19123.2	13861.2	19980.5	29911.4	32018.1	27416.2	26647.8	26793.4	12279.1	37106.2	-
Layp003502	1211.57	593.37	1210.56	C56H90O28	[M+H]+	Glucosyl-hecogenin 3-O-{O-β-D-glucopyranosyl-(1→2)-O-[β-D-xylopyranosyl-(1→3)]-O-β-D-glucopyranosyl-(1→4)-β-D-galactopyranoside}*	Steroids	Steroidal saponins	-	1	2.68706e+06	2.40081e+06	1.9855e+06	1.08023e+06	843392	681366	4.29357e+06	2.98017e+06	2.9083e+06	812943	1.34732e+06	500938	1.96379e+06	784428	2.19198e+06	-
Zjcp102111	1193.6	413.31	1192.59	C57H92O26	[M+H]+	3,20,26-Trihydroxy-furostan-5,22-diene-3-O-rhamnosyl-(1→2)-[rhamnosyl(1→4)rhamnosyl(1→4)]glucoside-26-O-glucoside (Smilaxchinoside B)	Steroids	Steroidal saponins	-	2	290746	276424	155381	277225	71911.5	79051.9	782025	423866	440962	259008	216620	150558	436679	194079	417488	-
Wcdp010864	256.26	88.08	255.256	C16H33NO	[M+H]+	Hexadecanamide	Alkaloids	Alkaloids	629-54-9	1	938520	1.27991e+06	1.27292e+06	1.86097e+06	1.52829e+06	1.41644e+06	784197	1.16056e+06	1.02991e+06	1.26283e+06	945903	1.26821e+06	1.10523e+06	749964	784100	-
MWS04447	130.09	70.07	129.079	C6H11NO2	[M+H]+	Homoproline	Amino acids and derivatives	Amino acids and derivatives	535-75-1	3	169422	168310	198574	358566	339264	399423	519990	559732	571351	265624	349906	375155	405604	346377	321455	-
MWS1860	72.08	55.05	71.0735	C4H9N	[M+H]+	Pyrrolidin	Alkaloids	Pyrrole alkaloids	123-75-1	3	79017.5	87601.1	88996.4	132264	150929	126140	200517	176404	137469	202163	185325	304059	132840	162153	118054	-
Qmgp102132	432.34	414.33	431.34	C27H45NO3	[M+H]+	Vertaline B	Alkaloids	Steroid alkaloids	-	3	52624.4	41563	63132.1	45800.8	30266.3	54223.5	111364	85223.9	103971	175062	146763	149671	81315.9	69418.3	78841.1	-
Salp000527	147.11	84.04	146.106	C6H14N2O2	[M+H]+	(2R,5S)-2,5-Diaminohexanoate	Amino acids and derivatives	Amino acids and derivatives	-	1	3.28875e+07	2.89514e+07	3.28454e+07	4.73168e+07	4.14821e+07	4.15009e+07	5.33323e+07	5.24307e+07	4.95795e+07	7.45368e+07	6.87129e+07	6.49329e+07	5.19855e+07	5.78603e+07	5.10172e+07	ko00310,ko00470,ko01100
mws1715	252.11	136.06	251.102	C10H13N5O3	[M+H]+	Cordycepin*	Nucleotides and derivatives	Nucleotides and derivatives	73-03-0	3	203484	380412	229606	67095.3	26323.1	77847.7	81003	132037	77302.1	25924.5	25512.8	28194.3	74950.7	82966.5	89200.5	-
MWSslk111	327.21	309.2	326.199	C20H26N2O2	[M+H]+	Hydroquinine	Alkaloids	Quinoline alkaloids	522-66-7	3	137363	29532.3	60564.7	114865	50273.7	57748.3	146525	114290	63294.3	75075.5	74411.6	63569.8	109046	48475.5	101131	-
Jmyp004233	739.43	577.37	738.419	C39H62O13	[M+H]+	Spirost-5-en-3-ol-3-O-glucosyl(1→4)galactoside	Steroids	Steroidal saponins	-	1	6.29319e+06	5.82499e+06	6.81328e+06	1.8725e+06	1.89224e+06	1.66848e+06	4.97109e+06	6.35189e+06	6.89853e+06	1.28481e+06	1.85289e+06	1.10531e+06	3.44255e+06	3.29858e+06	2.1746e+06	-
Smrp004001	345.16	221.11	344.162	C20H24O5	[M+H]+	Verrucosin	Lignans and Coumarins	Lignans	-	3	71113.2	38333	53091.9	85871.2	36735.7	625660	78393.7	145669	71849.3	510591	161644	108343	117691	123759	150420	-
Jmyp005575	345.133	137.06	344.126	C19H20O6	[M+H]+	5,7-Dihydroxy-6,8-dimethyl-3-(3'-hydroxy-4'-methoxybenzyl)-chroma4-one*	Flavonoids	Other Flavonoids	-	1	123973	131377	98084.7	150390	104788	1.32653e+06	204372	325180	133637	980698	317036	256450	311205	279731	268097	-
Lmyp003951	227.09	181.09	226.084	C11H14O5	[M+H]+	3,4-Dihydroxy-3-methoxypropiophenone	Others	Ketone compounds	-	1	95339	120738	68756.4	244383	149110	133631	219804	211362	152914	117702	78139.1	62930.6	191456	121649	91332.2	-
Lcfp121148	272.26	254.25	271.251	C16H33NO2	[M+H]+	2-aminohexadec-4-ene-1,3-diol	Lipids	Sphingolipids	-	1	612558	776910	590394	770241	556273	539912	722446	774079	631132	646431	517061	838204	696452	657543	668131	-
Wtmp010557	383.19	327.12	382.178	C23H26O5	[M+H]+	2-benzoyl-4-[(2r)-2-hydroxy-7-methyl-3-methylideneoct-6-en-1-yl]benzene-1,3,5-triol	Others	Ketone compounds	-	3	30697.1	28217	26506.6	22220.8	33183.2	17769	32944.2	25430.3	29984.2	33157.2	35570.9	33301.4	41785.3	33534.8	24923.8	-
Zjhp082672	1033.52	577.37	1032.51	C50H80O22	[M+H]+	Spirost-5(6)en-3-ol-3-O-glucosyl(1→2)[xylosyl(1→3)]-glucosyl(1→4)galactoside	Steroids	Steroidal saponins	-	1	173077	141085	112284	90142.7	52124.2	71730.5	33863.4	66160.4	31268.3	23994.1	29487.5	34737	143422	74352.7	95073.3	-
MWSmce461	102.05	56.05	101.048	C4H7NO2	[M+H]+	L-Azetidine 2-carboxylic acid*	Alkaloids	Alkaloids	2133-34-8	1	1.1142e+07	1.04744e+07	1.05148e+07	7.76872e+06	8.01781e+06	8.31336e+06	9.87977e+06	9.16568e+06	1.00798e+07	9.47549e+06	9.31549e+06	1.03109e+07	1.08606e+07	9.42215e+06	9.86862e+06	-
Walp009488	418.39	356.35	417.382	C24H51NO4	[M+H]+	2-aminotetracoSane-1,6,7,23-tetraol*	Lipids	Sphingolipids	-	1	28176.2	39776.4	48688.9	48010.4	35859.4	67763.6	48338.5	70351.1	29886.1	36101.1	38197.2	50408	172812	178392	203040	-
Rlp03638	595.17	433.12	594.159	C27H30O15	[M+H]+	8-C-xylopyranosylchrysoeriol 2''-O-glucoside*	Flavonoids	Flavones	-	1	1.89152e+06	2.4991e+06	2.30806e+06	320819	318878	420406	2.5557e+06	2.8216e+06	2.20937e+06	412667	306136	432781	1.42716e+06	1338668	1.02837e+06	-
Lcsp001861	229.15	116.07	228.147	C11H20N2O3	[M+H]+	Leu-Pro	Amino acids and derivatives	Amino acids and derivatives	-	1	136586	185172	124411	192900	204397	269312	147131	137283	130702	87223.3	68257.5	81159.4	112504	129318	145225	-
PD0279320	309.24	99.08	308.235	C19H32O3	[M+H]+	Methyl 9-hydroxyoctadeca-10,12,15-trienoate	Lipids	Free fatty acids	64265-95-8	1	28519.8	40208	33690.9	38351.3	36580.6	82267.6	24558.2	31795.3	23611	35599.6	31469.7	38764.9	31740.3	36468.3	30532	-
Walp004752	218.21	88.08	217.204	C12H27NO2	[M+H]+	2-Aminododecane-1,4-diol	Lipids	Sphingolipids	-	2	631285	587899	417634	669304	374251	527533	545463	401310	442405	341955	340365	329316	660228	381802	484472	-
WapTKC001585	297.24	121.1	296.235	C18H32O3	[M+H]+	14,15-Dihydroxy-1,2-Dinor-6,10-Phytadien-3-one	Terpenoids	Ditepenoids	81373-96-8	1	137090	182069	157388	106160	124989	134265	448518	487633	386789	185994	176155	228562	216867	184381	166645	-
MWSslk106	122.1	105.07	121.089	C8H11N	[M+H]+	Phenethylamine	Alkaloids	Benzylphenylethylamine alkaloids	156-28-5	3	302182	201870	276076	159228	115990	199116	70823	69217.6	50843.9	65093.7	69362.2	107900	132159	122860	141695	ko00360,ko01100
PDP041825	505.18	163.06	504.169	C18H32O16	[M+H]+	3-O-I(2)-Cellobiosyl-D-glucose	Others	Saccharides	-	1	396085	543332	516479	259118	456560	350454	292958	340991	389894	272517	304228	312392	450113	470210	347990	-
MWStz079	445.21	224.11	444.205	C27H28N2O4	[M+H]+	Aurantiamide acetate	Alkaloids	Alkaloids	56121-42-7	3	9211.88	71241.7	20688.2	28426.8	43305.9	26689.1	46026.5	48397.1	100817	11789.5	33506	62510.2	24823.4	26600.9	29114.1	-
PDP054779	315.12	107.05	314.115	C18H18O5	[M+H]+	(3R)-5,7-dihydroxy-3-(4-hydroxybenzyl)-6,8-dimethylchroman-4-one	Flavonoids	Flavones	-	2	167328	83006.4	100756	44255.2	68607.6	1.18474e+06	546593	1.66288e+06	674436	861450	107964	118468	389797	334210	348600	-
PD0685647	369.26	179.14	368.256	C21H36O5	[M+H]+	2,3-dihydroxypropyl (9E,11E)-13-oxooctadeca-9,11-dienoate	Lipids	Free fatty acids	-	2	149361	226874	159095	319606	330921	408531	113488	111851	91125	177222	166633	168883	188881	162020	173512	-
Hmhp009670	294.24	95.08	293.236	C18H31NO2	[M+H]+	Dihydrobungeanool	Alkaloids	Alkaloids	-	3	74316.9	113231	87976.2	169283	141893	301251	32906.9	50594.1	63635.7	109620	104307	122747	80895.6	83312.9	66291.4	-
WapTKC011624	307.26	81.07	306.256	C20H34O2	[M+H]+	7-Eperuen-15-Oic Acid	Terpenoids	Ditepenoids	15770-53-3	3	77435.3	101900	107938	87312.3	108260	137236	319927	307980	323692	254042	230173	228706	147206	151471	145001	-
Lhhp102402	751.42	437.19	750.419	C40H62O13	[M+H]+	6-O-Acetyl-3-O-(4-O-malonyl)-xylosylcycloastragenol	Terpenoids	Triterpene Saponin	-	1	340515	305252	490227	352795	336735	425047	908050	776709	700335	390575	437929	265848	586246	536353	508450	-
Hmqp005455	297.24	81.07	296.235	C18H32O3	[M+H]+	15(R)-Hydroxylinoleic Acid*	Lipids	Free fatty acids	177931-23-6	1	95267.9	163435	134263	102950	151440	234133	198597	175694	126342	64140.2	59023.7	78385.5	76926.4	116516	107017	-
mws4532g	133.1	70.07	132.09	C5H12N2O2	[M+H]+	L-Ornithine	Amino acids and derivatives	Amino acids and derivatives	348-66-3	3	435202	413986	278495	874225	572748	772447	1.22827e+06	1.28479e+06	1.87753e+06	2.87595e+06	2.40128e+06	3.43852e+06	1.33926e+06	1.33059e+06	1.33482e+06	ko00220,ko00330,ko00470,ko00480,ko01100,ko01110,ko01210,ko01230,ko02010,ko04148
MWS4309	262.12	188.07	261.111	C13H15N3O3	[M+H]+	Glycyl-tryptophan	Amino acids and derivatives	Amino acids and derivatives	2390-74-1	2	92513.8	95539.2	65185	121436	126082	139994	77045.2	98142.3	92453.7	96307.8	101799	131574	67915.2	81490.5	100495	-
Qmgp102035	494.31	163.04	493.304	C27H43NO7	[M+H]+	Zygadenine	Alkaloids	Steroid alkaloids	-	3	146193	200000	202095	93105.5	145402	143179	187486	259512	191691	174496	165428	203216	125776	167003	130903	-
WapTKC211394	524.21	165.06	523.205	C25H33NO11	[M+H]+	deacetylipecoside	Alkaloids	Isoquinoline alkaloids	-	2	217124	358137	193435	210454	221286	242178	384848	335695	324643	426166	306595	505019	259005	281650	239653	-
Lasp003707	225.08	119.05	224.069	C11H12O5	[M+H]+	Acropyrone	Phenolic acids	Phenolic acids	-	3	57139.3	31356.5	56677.1	121392	100040	148462	211787	224847	275129	246294	245348	425946	171218	163984	217953	-
Labp005050	307.1	127.04	306.095	C12H18O9	[M+H]+	5β,6β-dihydroxycyclohex-2-en-1-O-β-glucopyranoside	Others	Ketone compounds	-	1	494594	489520	249304	90464	156284	108267	418506	472497	397975	43807	65703	79765.3	208146	229236	302615	-
MWS20160	296.11	85.03	295.106	C14H17NO6	[M+H]+	Prunasin	Alkaloids	Alkaloids	99-18-3	3	90532.6	59882.9	62726.2	51710.6	30734.5	37638.2	104326	106042	79733.7	59720.1	68974.7	55457.2	48026.3	74624.9	59228	ko00460,ko01100,ko01110
MWStz666	595.17	433.11	594.159	C27H30O15	[M+H]+	Vitexin -4''-O-glucoside*	Flavonoids	Flavones	178468-00-3	1	1.07997e+06	1.34857e+06	1.69503e+06	280927	204846	162248	1.61887e+06	1.52049e+06	1.44781e+06	493206	460808	357835	352019	505187	714546	-
pma0702	558.28	207.07	557.274	C29H39N3O8	[M+H]+	N1,N8-Bis(sinapoyl)spermidine	Alkaloids	Phenolamine	-	3	63805.6	48107.1	50386.5	218217	227886	263652	63321.5	60931.2	55864.9	173405	196623	178830	84388	93351.9	126964	-
PD0209862	595.17	457.11	594.159	C27H30O15	[M+H]+	Chiirirhamnin	Flavonoids	Flavonols	195450-50-1	1	371961	379891	440840	577905	739584	811682	354897	528105	592175	715256	775571	648300	317407	247801	390818	-
Wbsp007290	277.18	137.06	276.173	C17H24O3	[M+H]+	Lycoposerramine E	Others	Ketone compounds	-	3	9409.38	13052.5	16727.9	16627.1	20948	19160.1	30450.5	51078.7	53880.4	16393.9	14478.4	12956	23274.1	20310	12762.2	-
mws0005	161.11	144.08	160.1	C10H12N2	[M+H]+	Tryptamine	Alkaloids	Plumerane	61-54-1	3	1.75825e+06	1.16416e+06	1.13673e+06	1.31339e+06	840003	1.58246e+06	635877	146387	102938	94755.5	94647.8	160637	747460	675487	674935	ko00380,ko00901,ko01100,ko01110
pmb0864	426.26	285.24	425.254	C19H40NO7P	[M+H]+	LysoPE 14:0*	Lipids	LPE	-	1	164496	174713	161910	114738	121038	136681	210318	235630	212741	152461	140779	209043	142133	141840	102842	-
Lmrj002793	277.12	120.08	276.111	C14H16N2O4	[M+H]+	Cyclo(Phe-Glu)	Amino acids and derivatives	Amino acids and derivatives	-	3	22227.5	21189.6	14988.8	40308.4	50212.9	56672.6	80314.1	50765.9	56537.5	62650.5	72562.5	90660.5	102153	43321.7	64876.6	-
Wafp004334	476.2	177.05	475.184	C24H29NO9	[M+H]+	N-Feruloyltyramine 4'-glucoside	Alkaloids	Phenolamine	-	2	2.92354e+06	1.34029e+06	1.03689e+06	1.11511e+07	1.99615e+06	732129	4.71696e+06	5.36224e+06	2.65848e+06	2.47476e+06	1.42019e+06	1.56686e+06	4.25101e+06	1.48877e+06	3.60962e+06	-
pmp000791	271.06	153.05	270.053	C15H10O5	[M+H]+	Moracin Y	Phenolic acids	Phenolic acids	1252581-54-6	3	47312.3	65690.6	72617.5	56115	44160.1	75451.6	54319.4	55615.2	51800.3	53274.1	41102	40672.5	161086	108403	92588.7	-
Walp007192	406.35	300.29	405.345	C22H47NO5	[M+H]+	2-aminodocoSane-1,6,19,20,21-pentaol	Lipids	Sphingolipids	-	1	1.20847e+06	1.39066e+06	1.13702e+06	1.23993e+06	1.13235e+06	1.1752e+06	1.38168e+06	1.29787e+06	1.22281e+06	1.10993e+06	1.23762e+06	1.33253e+06	1.40889e+06	1.4951e+06	1.53242e+06	-
MWSslk140	192.07	56.05	191.062	C7H13NO3S	[M+H]+	N-Acetylmethionine	Amino acids and derivatives	Amino acids and derivatives	65-82-7	3	34223.3	54864.2	39312.8	78752.3	67280.9	85985.1	54169.7	73570.9	55298.4	36210.8	37920.9	36216.3	34534	51180.1	50422.5	-
pme1738	138.08	94.07	137.071	C7H9N2O	[M+H]+	1-Methylnicotinamide	Alkaloids	Pyridine alkaloids	1005-24-9	3	2.91975e+06	1.96425e+06	2.20595e+06	3.36846e+06	2.8041e+06	3.65965e+06	3.14807e+06	2.74583e+06	3.08292e+06	4.201e+06	3.35652e+06	4363901	3.43466e+06	3.18818e+06	3.00574e+06	ko00760,ko01100
Zmhp005586	611.16	303.05	610.153	C27H30O16	[M+H]+	Herbacetin-7-O-(3''-glucosyl)rhamnoside; Rhodiosin	Flavonoids	Flavonols	86831-54-1	2	86762.7	96897.9	38143.4	14456.9	30369.5	47493.8	54746.8	15911.1	44834.9	40486.6	28924.8	13679.1	25666.6	52051.3	33263.3	-
ML10180524	244.09	112.05	243.085	C9H13N3O5	[M+H]+	Cytarabine	Nucleotides and derivatives	Nucleotides and derivatives	147-94-4	3	203852	266159	178441	486036	339455	318271	165090	155563	127813	57792.5	46454.6	52811.6	184285	143500	151388	-
mws0250	182.08	136.08	181.074	C9H11NO3	[M+H]+	L-Tyrosine*	Amino acids and derivatives	Amino acids and derivatives	60-18-4	1	8.95234e+06	1.31332e+07	8.93861e+06	1.28753e+07	1.22007e+07	1.28406e+07	2.76596e+07	2.19194e+07	1.6696e+07	2.41814e+07	2.26805e+07	20563620	1.47362e+07	1.63798e+07	1.66665e+07	ko00130,ko00261,ko00350,ko00360,ko00400,ko00460,ko00730,ko00940,ko00950,ko00965,ko00966,ko00970,ko00999,ko01100,ko01110,ko01210,ko01230,ko01240
pme0274	132.1	69.07	131.095	C6H13NO2	[M+H]+	6-Aminohexanoate	Organic acids	Organic acids	60-32-2	2	1.03176e+07	1.40976e+07	1.26741e+07	1.47831e+07	1.13386e+07	1.18249e+07	2.44277e+07	2.12274e+07	2.41724e+07	2.58183e+07	2.82953e+07	3.54914e+07	2.05113e+07	1.93636e+07	1.67772e+07	ko01100
PDP239461	548.37	184.07	547.364	C28H54NO7P	[M+H]+	Phosphatidylcholine lyso 20:2	Organic acids	Organic acids	-	2	178416	155644	177451	135911	111711	132643	173769	190148	174820	153106	135680	175701	112259	129397	99511.7	-
pmf0025	446.18	342.17	445.171	C19H23N7O6	[M+H]+	Tetrahydrofolate	Nucleotides and derivatives	Nucleotides and derivatives	135-16-0	3	74153	48602.5	43867	61087.6	46216.6	52114.4	34186.5	57559.2	50397.5	83646.3	61970.6	45946.4	57280	103423	57414.2	ko00260,ko00670,ko00785,ko00790,ko00970,ko01100,ko01200,ko01240,ko04980
Zjhp090635	329.14	121.07	328.131	C19H20O5	[M+H]+	5,7-dihydroxy-6,8-dimethyl-3-(4'-methoxybenzyl)-chroman-4-one*	Flavonoids	Other Flavonoids	-	1	51371.5	25971.5	31124.3	30925.7	27408.6	285760	54436.3	113632	51640.7	234350	51799.5	94117.7	65264.8	50738.4	76175.4	-
pmp000395	563.18	269.08	562.169	C27H30O13	[M+H]+	Glycyroside	Flavonoids	Isoflavones	125310-04-5	3	134549	76549	98974.6	86433.6	71019.6	63269.7	52378.6	74662.9	117283	33684.3	31417	78528	98940.2	68107	41312.9	-
Sasp000406	343.12	85.03	342.116	C12H22O11	[M+H]+	Kojibiose	Others	Saccharides	2140-29-6	1	1.31948e+06	1.71368e+06	1.40114e+06	1.79602e+06	1.35579e+06	1.61337e+06	1.43598e+06	1.41096e+06	1.34015e+06	1.25685e+06	1.20786e+06	1.43492e+06	1.50252e+06	1.15489e+06	1.30558e+06	-
Lmfp009701	353.27	261.22	352.261	C21H36O4	[M+H]+	Glycerol 9,11,13-octadecatrienoyl ester*	Lipids	Glycerol ester	-	1	139817	117221	87237	61367.1	86054.2	92330.4	61728.9	54349.5	48175.7	113694	65574.5	85973.7	87001.7	90540.9	49685.7	-
Lmqp000329	296.07	104.11	295.057	C8H14N3O7P	[M+H]+	Aminoimidazole ribotide	Nucleotides and derivatives	Nucleotides and derivatives	25635-88-5	3	55149.6	52640.6	25288	47900.3	33960.5	44093.1	59200.5	45627.4	64125.8	29100.8	45483.8	41785.2	55073.3	33984.3	53380.3	ko00230,ko00730,ko00860,ko01100,ko01110,ko01240
HX1368	117.05	71.05	116.047	C5H8O3	[M+H]+	dihydro-5-(hydroxymethyl)-2(3H)-furanone	Others	Others	-	2	466121	587308	546719	532262	591709	694248	1.11606e+06	993991	959194	1.06818e+06	1.06534e+06	1.08515e+06	936295	705165	835743	-
pme0008	176.1	113.07	175.096	C6H13N3O3	[M+H]+	L-Citrulline	Amino acids and derivatives	Amino acids and derivatives	372-75-8	1	1.60869e+06	1.43957e+06	1.41575e+06	2.3125e+06	2.27977e+06	2.44341e+06	4.13165e+06	4.65889e+06	6.30879e+06	4.96614e+06	5.16362e+06	5.36879e+06	3.76441e+06	3.70203e+06	3.47578e+06	ko00220,ko01100,ko01110,ko01230
pmp000695	375.13	177.05	374.121	C16H22O10	[M+H]+	Swertiamarin	Terpenoids	Monoterpenoids	17388-39-5	3	36799.3	26646.8	35057.1	27522.4	14710.9	31306.8	68693.5	82683.6	87924.9	52604.1	36265.4	44363.1	43190.1	47462	38079.5	-
PDP212633	325.11	127.04	324.106	C12H20O10	[M+H]+	3-({4,8-dihydroxy-2,6-dioxabicyclo[3.2.1]octan-3-yl}oxy)-2,4,5,6-tetrahydroxyhexanal	Others	Others	-	2	2.11133e+06	2.19208e+06	2.19441e+06	1.75293e+06	1.91628e+06	1.56326e+06	1.66157e+06	1.73835e+06	1.92675e+06	1.82475e+06	1.79816e+06	1.79762e+06	1.61434e+06	2.07372e+06	2.30985e+06	-
PDP088091	282.1	136.06	281.095	C11H15N5O2S	[M+H]+	5-(6-aminopurin-9-yl)-2-ethyl-4-sulfanyloxolan-3-ol	Nucleotides and derivatives	Nucleotides and derivatives	-	2	272085	332346	326585	476306	520788	526969	65626.8	98789	91817.3	39392.8	35511.3	35917.4	205852	170835	289858	-
Wbmp003602	623.31	623.31	622.304	C38H42N2O6	[M+H]+	Obaberine	Alkaloids	Alkaloids	1263-80-5	3	294889	551889	524309	431570	567897	1.09475e+06	706928	580870	920676	697731	619868	819093	629807	785829	549227	-
PD1028481	131.13	60.06	130.122	C5H14N4	[M+H]+	4-(Aminobutyl)guanidine	Alkaloids	Alkaloids	-	2	67011.2	72536.2	87893.5	46223	39773.4	49214	347280	295139	373460	148195	95463.1	199766	139367	143323	146626	-
mws0582	322.11	130.05	321.099	C11H19N3O6S	[M+H]+	S-Methyl GSH	Amino acids and derivatives	Amino acids and derivatives	2922-56-7	2	494668	465042	399528	724562	449638	713145	1.04878e+06	873832	1.18261e+06	650081	1.00173e+06	804428	864685	1.46225e+06	770641	-
Lmhp001461	229.15	70.07	228.147	C11H20N2O3	[M+H]+	L-Prolyl-L-Leucine	Amino acids and derivatives	Amino acids and derivatives	52899-07-7	1	77503.8	141635	118444	154735	154398	153262	85408.1	105512	120802	48147.6	64998.6	46847.3	72873.2	103574	78912.1	-
Lmhp008801	476.28	335.26	475.27	C23H42NO7P	[M+H]+	LysoPE 18:3	Lipids	LPE	-	1	84614.4	77553.4	125687	59835.3	43163.9	63548	175436	207633	169174	127199	114974	148730	84351.5	93531	72681.3	-
pmb0782	86.1	69.07	85.0891	C5H11N	[M+H]+	Piperidine	Alkaloids	Piperidine alkaloids	110-89-4	3	1.22902e+06	1.80041e+06	1.21238e+06	1.95499e+06	1.63852e+06	1.4133e+06	3.25453e+06	3.13004e+06	2.96354e+06	3.92274e+06	4.13457e+06	5.13095e+06	2.59667e+06	2.68422e+06	2.31516e+06	ko00960
Wayp001104	344.13	182.08	343.126	C15H21NO8	[M+H]+	N-(1-Deoxy-1-fructosyl)Tyrosine	Amino acids and derivatives	Amino acids and derivatives	-	3	29307	17048.7	16407.3	49659.4	52380.4	44204.5	80873.9	94522.8	66862	66437	74482.2	77286.5	44975.5	46857.9	65556.4	-
PDP228000	289.09	127.04	288.084	C12H16O8	[M+H]+	Glucosylisomaltol	Others	Alcohol compounds	-	1	94410.4	110541	94434.4	49606.6	54648.8	80951.3	79803.3	94593.4	45976.8	89363.8	68444.3	44734.8	71193	54006.7	115902	-
Zjhp090618	331.12	137.06	330.11	C18H18O6	[M+H]+	5,7-Dihydroxy-6,8-dimethyl-3-(2',4'-hydroxybenzyl)chroman-4-One*	Flavonoids	Other Flavonoids	-	1	68253.6	43464.3	67904.6	74907.5	39219.1	1.62572e+06	100975	216692	88155.4	566924	186078	293082	219883	291049	251924	-
pme3017	104.07	58.07	103.063	C4H9NO2	[M+H]+	2-Amino-2-methylpropanoate	Organic acids	Organic acids	62-57-7	3	741840	758632	749269	730923	804391	840615	1.3005e+06	1.23543e+06	1.1736e+06	1.1733e+06	1.29077e+06	1.18038e+06	1.00201e+06	927622	966831	-
Rfn03272	223.09	149.02	222.089	C12H14O4	[M+H]+	Phomolactone B	Lignans and Coumarins	Coumarins	-	3	246694	450840	246721	247497	193149	271577	194268	230217	262640	296117	283326	196101	251810	207105	265466	-
pmb2260	480.31	184.07	479.301	C23H46NO7P	[M+H]+	LysoPC 15:1	Lipids	LPC	-	2	224688	221142	135369	264983	206276	216754	215448	255984	128723	171156	136883	268086	154732	153977	130122	-
MWS201415	231.1	70.07	230.09	C9H14N2O5	[M+H]+	Pro-Asp	Amino acids and derivatives	Amino acids and derivatives	85227-98-1	3	79524	66823.9	49898.3	66771.9	58667	65333.4	184156	147597	211319	211824	195186	235277	159853	146340	125198	-
pmf0085	427.39	345.32	426.386	C30H50O	[M+H]+	Cycloartenol	Terpenoids	Triterpene	469-38-5	3	37410	32361.7	29442.7	29357.2	27984.5	24464.6	23511.3	18931.1	19577.6	27694.9	29826.7	25740.1	39172.1	34375	36482.8	ko00100,ko01100,ko01110
pme0220	225.15	151.11	224.141	C13H20O3	[M+H]+	Methyl jasmonate	Organic acids	Organic acids	1211-29-6	3	30187.1	45893.3	24997.6	36017.7	44059.2	72743	61895.5	47062.6	39877.4	35332.6	34301.5	69470.2	41914	43379.4	40068.3	ko00592,ko01110
Zbkp004942	200.2	88.07	199.194	C12H25NO	[M+H]+	Dodecanamide	Alkaloids	Alkaloids	-	1	124929	128004	128210	109871	115564	116516	147477	151212	114798	94552.1	81010.2	138879	77260.9	97107.4	104762	-
Lmqp006559	330.34	312.33	329.329	C20H43NO2	[M+H]+	2-Amino-1,3-eicosanediol	Lipids	Sphingolipids	-	2	2.83441e+06	1.04814e+06	1.26971e+06	1.89024e+06	2.01784e+06	1.09222e+06	1.21636e+06	1.49803e+06	1.51537e+06	1.94466e+06	1.2755e+06	1.40804e+06	3.60875e+06	3.49746e+06	3.93946e+06	-
Lmzp009151	298.27	141.13	297.267	C18H35NO2	[M+H]+	Lepadin D	Alkaloids	Quinoline alkaloids	-	3	41977.3	44243.8	37186.5	24293.8	16629	27499.5	29764.5	23035.8	18977.5	15139	24543.3	27240.3	19008.8	15873.9	18905.5	-
mws0193	190.12	84.08	189.111	C7H15N3O3	[M+H]+	L-Homocitrulline	Amino acids and derivatives	Amino acids and derivatives	1190-49-4	3	946471	969705	784787	1.69334e+06	1.73016e+06	1.99245e+06	4.21953e+06	3.30841e+06	3.20849e+06	3.48264e+06	3.13207e+06	4.25508e+06	1.93403e+06	2.47436e+06	2.41326e+06	-
pma3101	256.08	124.04	256.082	C11H14NO6+	[M]+	Nicotinate D-ribonucleoside	Others	Vitamin	17720-18-2	3	453456	386795	402136	582557	456166	714572	1.00514e+06	904490	755597	488623	508095	511558	597824	570972	554120	ko00760,ko01100
pmf0440	163.08	91.05	162.068	C10H10O2	[M+H]+	p-Methoxycinnamaldehyde	Others	Aldehyde compounds	1963-36-6	3	192387	311235	333974	280126	224664	339363	403401	290993	365089	198191	218640	517790	306678	199562	246801	-
PDP064902	277.22	93.07	276.209	C18H28O2	[M+H]+	Xylarinorditerpene R	Terpenoids	Ditepenoids	-	1	102849	111735	114132	113838	133115	108700	92608.5	105655	73601.7	90841.6	125123	94447.2	99685.7	113196	133242	-
WapTKC214534	295.23	81.07	294.219	C18H30O3	[M+H]+	Rubochingoside G	Terpenoids	Ditepenoids	-	1	293217	330160	338306	348208	309146	354969	268620	338289	314710	303679	349316	322609	291335	348013	368497	-
PDP011049	579.17	433.12	578.164	C27H30O14	[M+H]+	Vitexin 4''-O-rhamnoside	Flavonoids	Flavones	-	1	250072	92285.4	102882	179387	92766.8	224769	213548	303412	172169	122980	105478	239482	168906	113316	174153	-
pme3227	579.17	433.11	578.164	C27H30O14	[M+H]+	Vitexin 2''-O-beta-L-rhamnoside*	Flavonoids	Flavones	64820-99-1	2	491404	215332	319043	546399	196339	394780	635330	607389	414439	171554	356337	427392	350344	230725	290935	ko00944
MWSmce333	284.1	152.06	283.092	C10H13N5O5	[M+H]+	Isoguanosine	Nucleotides and derivatives	Nucleotides and derivatives	1818-71-9	3	103899	90070.1	124537	120032	162170	190585	49578.8	72979.3	59103.4	17056.3	19062.3	22113.2	82108.5	96637.5	90040.7	-
pme3011	104.07	69.03	103.063	C4H9NO2	[M+H]+	4-Aminobutanoate	Organic acids	Organic acids	56-12-2	3	3.03575e+06	2.83574e+06	2.81439e+06	2.06179e+06	1.91074e+06	2.12893e+06	3.77914e+06	3.57734e+06	3.67113e+06	3.34349e+06	3.48659e+06	3.39432e+06	3.15354e+06	2.99949e+06	3.11859e+06	ko00250,ko00330,ko00410,ko00650,ko00760,ko01100
pme0183	152.06	135.03	151.049	C5H5N5O	[M+H]+	Isoguanine	Nucleotides and derivatives	Nucleotides and derivatives	3373-53-3	3	98765.5	118819	95569.2	124517	153667	168986	210574	191726	161209	231462	222793	278187	184710	166353	157969	-
MWSHC2083	239.2	105.07	238.193	C15H26O2	[M+H]+	1,6-Dihydroxy-4(14)-eudesmene	Terpenoids	Sesquiterpenoids	70389-88-7	3	543931	616659	621899	594597	564377	688125	589601	626750	646813	549375	581118	546295	645389	645287	288250	-
Lmhp112042	355.28	263.24	354.277	C21H38O4	[M+H]+	1-Linoleoylglycerol*	Lipids	Glycerol ester	2277-28-3	1	412892	195075	240685	324083	298699	452781	168985	156111	241256	237375	253767	155259	329417	204548	136606	-
Walp007188	334.3	88.08	333.288	C18H39NO4	[M+H]+	2-Aminooctadecane-1,5,7,17-tetraol	Lipids	Sphingolipids	-	1	14244.1	17122.4	22593.6	27404.3	23810.5	21878.5	15116.7	9491.7	16763.3	22293.2	16177.6	23172.3	31612.7	40343.4	25797.8	-
pmb0876	454.29	313.27	453.286	C21H44NO7P	[M+H]+	LysoPE 16:0	Lipids	LPE	53862-35-4	2	2.64712e+07	3.04914e+07	2.71567e+07	2.57984e+07	2.7922e+07	2.80138e+07	2.56527e+07	3.054e+07	2.97048e+07	2.85353e+07	2.52587e+07	2.94549e+07	2.35777e+07	2.39716e+07	2.65793e+07	-
WapTKC194113	309.24	277.22	308.235	C19H32O3	[M+H]+	methyl (S,2E,6E)-7-ethyl-9-((2R,3S)-3-ethyl-3-methyloxiran-2-yl)-3,4-dimethylnona-2,6-dienoate	Terpenoids	Sesquiterpenoids	-	1	19405.4	37251.4	20995.3	38595.7	27693.2	59400.5	14855.8	22569.1	13659.4	25703.5	22035.3	22595.2	21153.4	21671.6	7389.28	-
Wbtp007427	341.1	341.1	340.095	C19H16O6	[M+H]+	7,10-dihydroxy-12-methoxy-2,2-dimethyl-1,11-dioxatetracen-6-one	Others	Ketone compounds	-	3	63190.9	93938.9	68620.6	91877.3	51073.4	75077.8	73107.7	98458.9	56775.7	50500.9	49588.7	80883.6	72570.3	64855.8	62828.8	-
Wasyqp5995	318.3	256.26	317.293	C18H39NO3	[M+H]+	2-Aminooctadecane-1,5,17-triol	Lipids	Sphingolipids	-	2	3.83557e+07	4.54868e+07	3.59825e+07	4.05552e+07	3.37124e+07	4.0429e+07	3.85896e+07	4.29466e+07	4.18909e+07	3.93313e+07	3.69427e+07	4.21784e+07	4.16467e+07	4.07492e+07	4.46694e+07	-
Qmgp102030	576.39	396.32	575.382	C33H53NO7	[M+H]+	Isorubijervosine	Alkaloids	Steroid alkaloids	468-46-2	3	99962.7	33513.8	44682.2	49768.2	33382.6	8704.01	80175.5	155383	121577	12181.8	28905.2	19704.6	74168.2	28948.8	47140.4	-
MWSslk206	159.04	103.05	158.037	C10H6O2	[M+H]+	1,4-Naphthoquinone	Quinones	Quinones	130-15-4	3	61891.1	122578	59460.3	79733	101325	84220.1	80924.6	74110.2	79901.5	90901.2	61172.3	109836	71168.2	64221.1	72461.7	-
Sasp007379	277.22	93.07	276.209	C18H28O2	[M+H]+	6Z,8E,10E,12Z-Octadecatetraenoic acid	Lipids	Free fatty acids	145178-65-0	1	47247.6	57887.2	45545.7	52802.9	55044.6	58039.9	63249.8	74221.4	92108.9	25000.7	31327	35275	39276.1	35705.6	40226.2	-
MWSmce632	195.06	93.03	194.058	C10H10O4	[M+H]+	Vanillin acetate	Others	Aldehyde compounds	881-68-5	3	212908	189153	257478	140694	120893	183670	312385	309113	313341	141133	129991	152008	246281	193042	191031	-
Wccp000476	163.06	69.03	162.053	C6H10O5	[M+H]+	2-[(1R)-1-carboxyethoxy]propanoic acid	Organic acids	Organic acids	-	3	2.45982e+06	3.1184e+06	2.69245e+06	2.68929e+06	2.56196e+06	2.80998e+06	2.97768e+06	3.30864e+06	1.45726e+06	2.66856e+06	2.69256e+06	2.40261e+06	2.2621e+06	1.60129e+06	2.58918e+06	-
Hahp000801	118.08	72.08	117.079	C5H11NO2	[M+H]+	alanine betaine	Alkaloids	Alkaloids	-	1	1.0025e+07	1.14071e+07	1.02079e+07	1.52764e+07	1.32628e+07	1.6331e+07	2.29398e+07	2.32825e+07	2.06055e+07	3.09272e+07	3.0661e+07	3.72278e+07	2.04283e+07	1.93224e+07	1.91887e+07	-
mws0001	133.06	74.02	132.054	C4H8N2O3	[M+H]+	L-Asparagine	Amino acids and derivatives	Amino acids and derivatives	70-47-3	3	1.49865e+06	1.49498e+06	1.50438e+06	2.29367e+06	1.91447e+06	2.09463e+06	3.96358e+06	3.99219e+06	3.75256e+06	5.71496e+06	5.12896e+06	5.37785e+06	3.25904e+06	3.46247e+06	3.40039e+06	ko00250,ko00460,ko00970,ko01100,ko01110,ko01230
Wcfp001236	130.06	103.05	129.058	C9H7N	[M+H]+	Quinoline	Others	Others	91-22-5	3	50755.6	70724.1	70110.9	89843.3	70743	57696.5	109795	102451	97531.8	136750	158171	152057	95202.5	107991	107739	-
WapTKC087333	295.23	151.11	294.219	C18H30O3	[M+H]+	7-Hydroxy-8-(Hydroxymethyl)-4b,8,10a-Trimethyl-2,3,4,4a,5,6,7,8A,9,10-Decahydrophenanthren-1-one	Terpenoids	Ditepenoids	-	1	309301	288041	270166	230911	257556	229555	378670	357629	391972	200582	220271	207239	300918	235996	263188	-
Sadp013043	311.22	81.07	310.214	C18H30O4	[M+H]+	(9Z,12Z,15Z)-(7S,8S)-Dihydroxyoctadeca-9,12,15-trienoic acid	Lipids	Free fatty acids	-	2	46396	30334.2	15569.1	16686.2	30299.9	41438.4	32710.8	40144.3	19885.6	39430.7	38420.5	63100.1	21094.9	32278.3	36113.5	-
pmb0296	357.3	265.25	356.293	C21H40O4	[M+H]+	1-Oleoyl-Sn-Glycerol	Lipids	Glycerol ester	129784-87-8	3	308860	336136	198487	426330	275481	256380	438932	329889	433889	342326	308184	390799	248394	238321	288703	-
Lcsp013328	324.29	62.06	323.282	C20H37NO2	[M+H]+	linoleoyl ethanolamine	Lipids	LPE	68171-52-8	1	160430	258544	205023	179519	141160	227900	522271	756237	576851	161763	162133	188413	235655	256996	243625	-
pme2828	140.03	98.96	139.027	C6H5NO3	[M+H]+	4-Nitrophenol	Others	Others	100-02-7	3	2.81693e+07	2.45465e+07	2.17974e+07	2.46421e+07	2.07386e+07	2.15901e+07	1.69969e+07	1.75476e+07	2.14491e+07	1.76184e+07	1.69967e+07	1.87775e+07	2.26897e+07	2.03204e+07	1.60289e+07	-
Zjxp110305	295.23	179.11	294.219	C18H30O3	[M+H]+	3-Hydroxy-3,7,11-trimethyldodeca-1,6E,10-trien-9-yl isobutyrate*	Terpenoids	Sesquiterpenoids	-	1	898843	1.20562e+06	1.10304e+06	1.54125e+06	1.443e+06	2.00525e+06	1.22454e+06	1.25163e+06	1.2021e+06	1.3238e+06	1.15099e+06	1.29304e+06	1.09883e+06	1.19174e+06	1.06834e+06	-
WapTKC012332	277.21	133.1	276.209	C18H28O2	[M+H]+	Macrophypene B	Terpenoids	Ditepenoids	1798799-64-0	1	41653.5	57365.6	52828.4	45860	31445.8	56254.4	57898.6	58186.1	36097.1	34721.7	48709.2	42886	43052.1	38029.1	62912	-
MWSmce341	279.16	149.03	278.152	C16H22O4	[M+H]+	Butyl isobutyl phthalate*	Phenolic acids	Phenolic acids	17851-53-5	1	8.99081e+06	1.02404e+07	1.16514e+07	1.02024e+07	1.05966e+07	1.18415e+07	9.45763e+06	1.125e+07	1.04562e+07	1.25106e+07	1.05785e+07	1.21916e+07	1.24477e+07	1.10878e+07	1.00558e+07	-
Lcsp011112	366.34	307.26	365.329	C23H43NO2	[M+H]+	(3S,13Z,16Z)-3-amino-4-hydroxy-2-methyldocosa-13,16-dien-5-one	Lipids	LPE	-	2	540765	543113	583272	283306	292285	385242	1.0983e+06	1.34372e+06	1.31247e+06	899384	922246	998266	667898	686083	705953	-
Walp007043	274.27	88.08	273.267	C16H35NO2	[M+H]+	2-Aminohexadecane-1,4-diol	Lipids	Sphingolipids	-	1	1.68583e+07	1.97418e+07	1.56268e+07	1.64957e+07	1.40132e+07	1.85305e+07	1.79875e+07	1.96929e+07	1.74953e+07	1.61861e+07	1.47319e+07	2.00041e+07	1.94022e+07	1.74585e+07	1.85701e+07	-
MWSmce116	252.1	136.06	251.102	C10H13N5O3	[M+H]+	5'-Deoxyadenosine*	Nucleotides and derivatives	Nucleotides and derivatives	4754-39-6	3	289135	606930	226535	112860	50234.2	125465	151476	188646	142291	35295.2	39867	60259.4	122100	107333	143214	-
Hmcp003852	223.21	207.03	222.198	C15H26O	[M+H]+	Elemol	Terpenoids	Sesquiterpenoids	639-99-6	3	9.75393e+06	8.55685e+06	1.02283e+07	9.54513e+06	9.23279e+06	6.51487e+06	6.35049e+06	8.43259e+06	6.59099e+06	9.33584e+06	8.28584e+06	7.25923e+06	1.16e+07	8.01943e+06	1.06963e+07	-
pmb0856	480.31	339.29	479.301	C23H46NO7P	[M+H]+	LysoPE 18:1(2n isomer)*	Lipids	LPE	-	3	380618	490660	410038	516726	414702	546270	609360	605433	567377	575131	511822	564013	404368	463149	403506	-
Rfn01821	120.08	103.05	119.073	C8H9N	[M+H]+	1-aminobenzocyclobutene	Alkaloids	Alkaloids	61599-85-7	2	4.51673e+06	5.24099e+06	4.85213e+06	5.81454e+06	5.21051e+06	5.8878e+06	7.58598e+06	7.30035e+06	7.61435e+06	1.10273e+07	1.05156e+07	1.29418e+07	7.01201e+06	6.55193e+06	6.69942e+06	-
PDP163604	247.13	86.1	246.122	C10H18N2O5	[M+H]+	H-Asp(Leu-OH)-OH	Amino acids and derivatives	Amino acids and derivatives	14650-26-1	2	117140	106033	113093	92877.9	116177	133188	110901	107212	88901.3	68873.9	80100.9	115074	85193.3	94987.3	96130.8	-
pmb0818	206.08	145.05	205.074	C11H11NO3	[M+H]+	5-Methoxyindoleacetate	Alkaloids	Plumerane	3471-31-6	3	778110	835781	756360	1.09563e+06	953241	1.17051e+06	1.72129e+06	1.69039e+06	1.6669e+06	2.26459e+06	2.00137e+06	2.92703e+06	1.28075e+06	1.21116e+06	1.3128e+06	ko00380
Rlp001162	205.1	146.06	204.09	C11H12N2O2	[M+H]+	5-(2-aminoethyl)-8-hydroxyquinolin-2(1H)-one	Alkaloids	Alkaloids	94592-62-8	2	2.78717e+07	2.85488e+07	2.46868e+07	4.04853e+07	3.41761e+07	4.05898e+07	5.02848e+07	5.24395e+07	5.14226e+07	6.94891e+07	6.90101e+07	7.30328e+07	4.66821e+07	4.50915e+07	47016130	-
Rlp01511	206.04	160.04	205.037	C10H7NO4	[M+H]+	7-Hydroxy-1-oxo-1,2-dihydroisoquinoline-5-carboxylic acid*	Alkaloids	Alkaloids	-	2	353053	411772	354370	579024	457048	587090	870861	787132	804600	1.05696e+06	1.08345e+06	1.18535e+06	701260	626433	675225	-
Hmqp000191	505.18	127.03	504.169	C18H32O16	[M+H]+	6F-alpha-D-Galactosylsucrose	Others	Saccharides	470-57-5	1	213310	154500	198018	234222	217758	144164	189474	162885	168566	158543	183169	123348	217369	206828	167113	-
MWStz261	211.14	70.07	210.137	C11H18N2O2	[M+H]+	Cyclo(D-Leu-L-Pro)	Amino acids and derivatives	Amino acids and derivatives	36238-67-2	3	34808.1	64562.8	70176.4	31698.3	64074.4	80721	30318.2	30070	29174	39613.9	28928.8	24501.1	64638.7	43187	30580	-
pmb0881	478.29	337.27	477.286	C23H44NO7P	[M+H]+	LysoPE 18:2	Lipids	LPE	-	2	5.08205e+06	6.84085e+06	6.53785e+06	5.26425e+06	5.78887e+06	5.92321e+06	8.53102e+06	7.86079e+06	8.171e+06	6.82507e+06	5.95392e+06	6.28778e+06	5.10389e+06	5.36833e+06	5.87828e+06	-
PDP038797	313.24	277.21	312.23	C18H32O4	[M+H]+	7-[6-(1-hydroxyhexyl)-5,6-dihydro-2h-pyran-2-yl]heptanoic acid	Others	Others	-	3	179754	237343	142333	128146	116781	262594	243585	357116	309960	351340	388777	415870	281715	160910	141964	-
PDP060494	468.31	184.07	467.301	C22H46NO7P	[M+H]+	Phosphatidylcholine lyso 14	Organic acids	Organic acids	13699-45-1	2	459098	469282	573277	387258	355691	479581	517189	595843	407907	456198	445438	570646	383880	281455	330073	-
Cmsp008121	287.09	167.03	286.084	C16H14O5	[M+H]+	Sakuranetin	Flavonoids	Flavanones	2957-21-3	3	75223.3	180165	127081	92151.3	90198.2	173175	160307	184381	150411	133422	75350.6	161438	86706.7	78464.8	85481.2	ko00941,ko01110
mws1587	132.1	86.1	131.095	C6H13NO2	[M+H]+	L-Norleucine*	Amino acids and derivatives	Amino acids and derivatives	327-57-1	1	1.12408e+07	1.37913e+07	1.23433e+07	1.59848e+07	1.38904e+07	1.48925e+07	2.94254e+07	26209980	2.27824e+07	3.22874e+07	3.21255e+07	4.24904e+07	2.36888e+07	2.141e+07	1.93521e+07	-
MWS04412	175.12	70.07	174.137	C8H18N2O2	[M+H]+	N(6),N(6)-Dimethyl-L-lysine	Amino acids and derivatives	Amino acids and derivatives	2259-86-1	3	2.37434e+07	1.55263e+07	1.99935e+07	2.34609e+07	2.05057e+07	2.68289e+07	3.97085e+07	4.37242e+07	4.82544e+07	5.21859e+07	4.76597e+07	3.60907e+07	4.0636e+07	3.20899e+07	3.69134e+07	-
Wbjp003838	593.37	431.32	592.361	C33H52O9	[M+H]+	Agavoside A	Terpenoids	Ditepenoids	56857-65-9	3	1.38786e+06	950714	989470	609260	415566	864536	1.24307e+06	985716	1.55635e+06	241334	400735	1.31393e+06	1.42708e+06	1.50913e+06	1.92543e+06	-
Hmlp004663	917.47	413.31	916.467	C45H72O19	[M+H]+	Dracaenoside R*	Steroids	Steroidal saponins	-	1	157045	153149	131038	106031	60879.1	62915.5	173052	178506	177882	100710	94220.5	102107	115134	100989	126926	-
Lahp003659	453.14	139.04	452.132	C21H24O11	[M+H]+	5,7,3',4',5'-pentahydroxyflavan glucoside	Flavonoids	Other Flavonoids	-	2	131050	66957	74488.4	145910	133743	165797	164003	160359	121938	104754	152078	146451	36267.5	94779	61408.6	-
pme2816	301.22	209.2	300.209	C20H28O2	[M+H]+	4-Oxoretinol	Others	Vitamin	62702-55-0	3	494005	491528	844358	939061	619294	1.06411e+06	1.45768e+06	1.32924e+06	820850	659943	458311	1.16941e+06	708236	610392	593365	-
Rlp02599	170.06	115.05	169.053	C11H7NO	[M+H]+	furo[2,3-h]quinoline	Alkaloids	Quinoline alkaloids	-	1	28090.4	35048.5	21949	53908.8	23202	51101.8	71234	59236.2	61444.6	90356.6	90435.1	129542	57899.4	55559.8	52350.2	-
mws0736	189.12	86.1	188.116	C8H16N2O3	[M+H]+	Glycyl-leucine	Amino acids and derivatives	Amino acids and derivatives	869-19-2	3	268932	358407	261916	474773	433541	392971	170813	219027	177119	142704	166433	191067	214035	248851	221634	-
Zjzp081818	755.42	593.39	754.414	C39H62O14	[M+H]+	iso-2-Hydroxy diosgenin-Glc-Glc	Steroids	Steroidal saponins	-	1	6.16411e+06	2.16242e+06	2.95259e+06	2.00944e+06	1.92933e+06	2.48233e+06	6.39627e+06	3.44729e+06	4.19815e+06	2.23016e+06	2.42829e+06	2.19401e+06	8.67336e+06	3.84416e+06	8.12073e+06	-
Wahlp07899	432.24	119.09	431.231	C24H33NO6	[M+H]+	Norephedrin 3-O-(2''-Phenylpropanyl)Glucoside	Alkaloids	Phenolamine	-	1	2.97669e+07	3.70157e+07	4.4909e+07	3.69948e+07	4.58593e+07	3.11415e+07	4.22731e+07	2.89337e+07	3.74482e+07	2.58023e+07	2.27261e+07	2.93253e+07	4.12871e+07	4.3396e+07	4.27617e+07	-
Walbp07454	415.21	119.09	414.204	C24H30O6	[M+H]+	3-Hydrocinnamyl-6-CinnamylGlucose	Others	Alcohol compounds	-	1	2.99951e+07	3.44922e+07	4.50219e+07	3.72203e+07	4.17695e+07	2.83303e+07	4.10977e+07	2.91746e+07	2.80813e+07	2.41634e+07	2.03403e+07	3.01756e+07	3.97995e+07	3.73882e+07	4.07269e+07	-
Lmyp003934	349.27	123.08	348.266	C22H36O3	[M+H]+	6-Pentadecylsalicylic acid	Phenolic acids	Phenolic acids	16611-84-0	2	44799.1	60554.4	35491.8	26706.8	17157.9	26293	204583	257361	205809	39165.6	26083.5	47177.8	52133.6	69100.3	81733.9	-
Wtmp011507	383.19	327.12	382.178	C23H26O5	[M+H]+	2-benzoyl-4-[(2r)-1-hydroxy-7-methyl-3-methylideneoct-6-en-1-yl]benzene-1,3,5-triol	Others	Ketone compounds	-	3	29227.4	32551	19129.2	23083.8	32666.2	22266.2	34445	31237	29398.7	33233.8	28847.1	35563.5	47494.8	42397.4	34085.1	-
Hmyp002656	222.08	130.06	221.069	C11H11NO4	[M+H]+	Methyl dioxindole-3-acetate	Alkaloids	Plumerane	57061-18-4	1	110067	160150	103633	186766	116469	167343	238592	129269	172243	160577	149076	203125	117403	145232	144045	-
pme3350	284.1	168.08	283.092	C10H13N5O5	[M+H]+	8-Hydroxy-2-deoxyguanosine	Nucleotides and derivatives	Nucleotides and derivatives	88847-89-6	3	426602	311852	293750	356346	582663	497381	238389	437539	314012	465038	469100	454017	294603	295041	249829	-
Wahlp02551	188.07	118.07	187.063	C11H9NO2	[M+H]+	N-Acetylindole-3-carboxaldehyde*	Alkaloids	Plumerane	22948-94-3	1	81478	90240.7	84722.4	117126	120585	143499	162361	158616	194162	254600	232603	326444	132941	133415	147839	-
MWS201458	279.17	120.09	278.163	C15H22N2O3	[M+H]+	Phe-Ile	Amino acids and derivatives	Amino acids and derivatives	22951-94-6	3	115309	65102.9	96157.1	98302.3	113030	122776	67549	36224.6	52045.5	30300.7	47268.1	56691.4	68796.5	41957.7	85101.3	-
mws2218	195.09	83.06	194.08	C8H10N4O2	[M+H]+	Caffeine	Alkaloids	Alkaloids	58-08-2	3	172928	99100.1	161062	126896	93827	211902	90255	138310	111807	132696	150636	131360	96534.9	134964	115413	ko00232,ko01100,ko01110
MWSprf169	213.09	107.05	212.084	C14H12O2	[M+H]+	Pinosylvin	Others	Stilbene	22139-77-1	3	104577	106456	80161.3	163083	102878	110418	128984	142832	106081	161628	112517	196488	135287	103663	97460.8	ko00945,ko01110
WaQzp02638	344.13	147.04	343.127	C15H21NO8	[M+H]+	N-Fructosyl tyrosine	Amino acids and derivatives	Amino acids and derivatives	-	1	125520	192861	167784	370141	137361	197216	274022	231881	261389	189180	131587	237460	169124	164771	189754	-
Sasp010181	510.32	184.07	509.312	C24H48NO8P	[M+H]+	1,2-Dioctanoyl-sn-glycero-3-phosphocholine	Lipids	LPC	19191-91-4	2	1.4878e+06	1.95635e+06	1.64305e+06	1.22887e+06	1.11325e+06	1.24098e+06	2.2365e+06	2.54601e+06	2.24657e+06	1.80827e+06	1.77716e+06	2.04807e+06	1.37035e+06	1.46565e+06	1.31235e+06	-
PDP239459	518.32	184.08	517.317	C26H48NO7P	[M+H]+	Phosphatidylcholine lyso 18:3*	Lipids	LPC	-	1	531145	602583	508553	204810	294056	304987	715692	888785	850012	713575	567639	825365	398554	466817	443474	-
Safp021800	522.35	184.08	522.356	C26H53NO7P+	[M]+	LPC(18:1/0:0)	Lipids	LPC	3542-29-8	1	3.25534e+06	4.34189e+06	3.87436e+06	4.6671e+06	4.61296e+06	5.15039e+06	5.31445e+06	4.87112e+06	4.40798e+06	3.61369e+06	3.7057e+06	4.39676e+06	3.49566e+06	3.68944e+06	3.53198e+06	-
Lmbp000123	164.07	56.05	163.067	C6H13NO2S	[M+H]+	Homomethionine	Amino acids and derivatives	Amino acids and derivatives	25148-30-5	3	198255	379363	871538	137606	281529	209150	152693	162439	171230	138386	158947	412200	137295	167876	274068	ko00966,ko01110,ko01210
HX1349	133.05	69.04	132.042	C5H8O4	[M+H]+	dihydro-4-hydroxy-5-hydroxymethyl-2(3H)-furanone	Others	Others	-	3	55221.6	91965.5	83669.4	113629	57254.5	81399.6	158829	136940	103305	175269	160454	166661	107486	132571	97160.7	-
Zken00392	544.34	485.26	521.348	C26H52NO7P	[M+Na]+	1-(9Z-octadecenoyl)-sn-glycero-3-phosphocholine	Lipids	LPC	-	1	170191	145074	172353	230655	193090	222064	226173	200665	196731	227368	168034	207630	195887	220117	203974	-
MWS1039a	104.07	57.03	103.063	C4H9NO2	[M+H]+	L-3-Aminoisobutanoate	Amino acids and derivatives	Amino acids and derivatives	4249-19-8	3	134020	101677	117175	80608.5	107285	110842	116392	107671	99735.7	113596	108471	109276	116891	123930	138280	ko00280,ko01100
FQtp008495	235.17	179.11	234.162	C15H22O2	[M+H]+	13-Hydroxygermacrone	Terpenoids	Sesquiterpenoids	-	1	54945	62733	88161.5	72576.4	69502	51882.6	85961.2	59642.8	83743	79316.6	60077.9	73723.1	72129.9	62597	90821.9	-
pmb2319	482.32	184.07	481.317	C23H48NO7P	[M+H]+	LysoPC 15:0*	Lipids	LPC	108273-89-8	1	736655	964761	758307	838974	1.0759e+06	1.1524e+06	1.11516e+06	935108	1.12819e+06	953105	869118	1.206e+06	723420	857752	802222	-
mws4052	102.06	56.05	101.048	C4H7NO2	[M+H]+	1-Aminocyclopropane-1-carboxylate	Amino acids and derivatives	Amino acids and derivatives	22059-21-8	1	2.91052e+07	2.67544e+07	2.90026e+07	2.27361e+07	2.13487e+07	2.30439e+07	2.71559e+07	2.76138e+07	2.54589e+07	2.7006e+07	2.57929e+07	2.42363e+07	2.40599e+07	2.56473e+07	2.53225e+07	ko00270,ko01100,ko01110
mws0671	120.07	74.06	119.058	C4H9NO3	[M+H]+	L-Homoserine	Amino acids and derivatives	Amino acids and derivatives	672-15-1	3	951742	966363	1.07981e+06	1.19464e+06	1.10727e+06	1.11121e+06	1.62613e+06	1.66164e+06	1.70182e+06	2.33104e+06	2.17265e+06	2.53998e+06	1.59371e+06	1.81115e+06	1.79326e+06	ko00260,ko00270,ko00300,ko00920,ko01100,ko01110,ko01230
Sadp000763	175.12	70.07	174.112	C6H14N4O2	[M+H]+	2-amino-5-[(C-hydroxycarbonimidoyl)amino]pentanimidic acid	Alkaloids	Alkaloids	-	1	2.24257e+07	3.05059e+07	3.20391e+07	3.69935e+07	4.12433e+07	4.65011e+07	7.9632e+07	7.04881e+07	8.87682e+07	5.63181e+07	5.74939e+07	7.48322e+07	5.94278e+07	5.62482e+07	5.70437e+07	-
Lmhp009802	504.31	363.29	503.301	C25H46NO7P	[M+H]+	LysoPE 20:3(2n isomer)*	Lipids	LPE	-	3	966832	243580	1.40558e+06	1.73188e+06	444719	2.91245e+06	2.69692e+06	1.75724e+06	1.63833e+06	1.00522e+06	520190	1.68502e+06	596298	672285	686797	-
pme3732	244.09	112.05	243.085	C9H13N3O5	[M+H]+	Cytidine	Nucleotides and derivatives	Nucleotides and derivatives	65-46-3	3	176652	156995	111883	236112	262974	184127	56979	64133.7	63468.5	27745.7	16315.5	17995.3	120654	96779.5	135846	ko00240,ko01100,ko01232,ko02010
Qmyp101137	195.17	69.07	194.167	C13H22O	[M+H]+	4-[3-(β-D-Glucopyranosyloxy)butylidene]-3,5,5-trimethyl-2-cyclohexen-1-one	Terpenoids	Sesquiterpenoids	-	3	110893	127241	123524	128368	136440	196489	184035	254325	166758	226970	240553	254382	157118	132681	147863	-
PDP078543	213.15	81.07	212.141	C12H20O3	[M+H]+	(3S,8E,10E)-1,3-dihydroxydodeca-8,10-dien-5-one	Others	Others	-	2	367322	463656	319285	573621	426043	540628	515925	644834	523154	732209	616179	856396	512674	457333	569168	-
MWS0442	527.16	365.1	504.169	C18H32O16	[M+Na]+	Maltotriose	Others	Saccharides	1109-28-0	1	642069	623287	727776	569031	560965	591882	892076	882150	816978	806945	507762	615809	802795	521533	624990	ko02010
pme0122	189.12	126.09	188.116	C8H16N2O3	[M+H]+	N6-Acetyl-L-lysine	Amino acids and derivatives	Amino acids and derivatives	692-04-6	3	190061	242730	197257	136365	147751	220505	204451	212282	166562	321242	356692	307193	237208	227197	240082	ko00310,ko01100
Zmzp000145	189.16	84.08	188.153	C9H20N2O2	[M+H]+	N6,N6,N6-Trimethyl-L-lysine	Amino acids and derivatives	Amino acids and derivatives	23284-33-5	3	288272	295414	319680	273014	258368	253170	342641	391690	339560	488668	595124	587783	273950	367466	352790	ko00310,ko01100
Hmsp000364	144.1	98.09	143.095	C7H13NO2	[M+H]+	L-Cyclopentylglycine	Amino acids and derivatives	Amino acids and derivatives	2521-84-8	3	306832	286955	270206	100994	113191	144594	426111	409387	293091	195637	163416	161686	263074	282627	200951	-
ML10181668	130.09	84.08	129.079	C6H11NO2	[M+H]+	1-Aminocyclopentanecarboxylate	Amino acids and derivatives	Amino acids and derivatives	52-52-8	1	2.13252e+07	2.21414e+07	2.2217e+07	3.21696e+07	2.98476e+07	3.34642e+07	5.18115e+07	5.03386e+07	3.92408e+07	4.98361e+07	4.57037e+07	6.09179e+07	3.75101e+07	4.09948e+07	3.3067e+07	-
Zmmp000635	130.09	84.08	129.079	C6H11NO2	[M+H]+	4,5-Dehydro-L-leucine*	Amino acids and derivatives	Amino acids and derivatives	-	1	1.82956e+07	2.09377e+07	20014053	2.98974e+07	2.66854e+07	3.26087e+07	5.45332e+07	4.97563e+07	4.52679e+07	4.55417e+07	4.81007e+07	5.33384e+07	3.88582e+07	3.56478e+07	3.3869e+07	-
Rlp011429	297.28	69.07	296.272	C19H36O2	[M+H]+	5-(6-hydroxy-6-methylheptan-2-yl)-4a-methyl-decahydronaphthalen-1-ol	Terpenoids	Sesquiterpenoids	-	3	63034.9	85213.9	80726.4	66106.8	62053.9	93685.5	86833.8	99664.5	39125.7	48173.4	39549.2	58814.9	56722.2	50585.5	65822.3	-
PDP167093	295.23	179.14	294.219	C18H30O3	[M+H]+	13-hydroxyoctadeca-9,11,14-trienoic acid	Others	Others	-	2	1.29077e+06	1.59916e+06	1.29122e+06	1.95153e+06	1.86689e+06	2.82372e+06	1.45673e+06	1.70836e+06	1.29328e+06	1.51764e+06	1.45677e+06	1.9063e+06	1.31708e+06	1.54329e+06	1.42277e+06	-
PDP115321	116.07	70.07	115.063	C5H9NO2	[M+H]+	3-Pyrrolidine carboxylic acid*	Amino acids and derivatives	Amino acids and derivatives	-	1	1.67435e+07	1.54343e+07	1.53827e+07	1.70305e+07	1.73544e+07	1.72333e+07	2.92652e+07	2.75821e+07	2.61198e+07	3.12217e+07	3.15326e+07	3.29859e+07	2.4207e+07	2.162e+07	2.20294e+07	-
MWS00330g	116.07	70.07	115.063	C5H9NO2	[M+H]+	1-Amino-1-cyclobutane-carboxylic-acid*	Amino acids and derivatives	Amino acids and derivatives	22264-50-2	1	2.89524e+07	2.49726e+07	2.5225e+07	2.949e+07	2.76787e+07	2.88747e+07	4.63197e+07	4.57004e+07	4.24385e+07	4.8708e+07	5.16498e+07	5.22709e+07	4.02738e+07	3.86033e+07	3.74746e+07	-
PDP224190	116.07	70.07	115.063	C5H9NO2	[M+H]+	5-(Aminomethyl)dihydrofuran-2(3H)-one*	Alkaloids	Alkaloids	-	1	1.65682e+07	1.64795e+07	1.59319e+07	1.6574e+07	1.82828e+07	1.7528e+07	2.94601e+07	2.8556e+07	2.92104e+07	30900516	3.12327e+07	3.24176e+07	2.39168e+07	2.45926e+07	2.48517e+07	-
Lmhp011549	550.39	184.07	549.379	C28H56NO7P	[M+H]+	LysoPC 20:1	Lipids	LPC	-	1	162091	142195	184909	125428	133162	125517	216422	212901	217368	165791	130883	149707	136038	124132	72116.2	-
Wbwp010459	343.15	163.07	342.147	C20H22O5	[M+H]+	5-[(2r,3s,4s,5s)-5-(2h-1,3-benzodioxol-5-yl)-3,4-dimethyloxolan-2-yl]-2-methoxyphenol*	Lignans and Coumarins	Lignans	-	1	4.23399e+06	4.18454e+06	4.43082e+06	4.3387e+06	4.31451e+06	4.23481e+06	4.7353e+06	4.22874e+06	3.97032e+06	4.05858e+06	4.15034e+06	4.41612e+06	4.09246e+06	4.45801e+06	3.78224e+06	-
mws4516	130.05	84.05	129.043	C5H7NO3	[M+H]+	5-Oxo-D-proline	Amino acids and derivatives	Amino acids and derivatives	4042-36-8	2	2.46195e+07	2.89764e+07	3.22217e+07	3.92285e+07	3.05188e+07	3.10189e+07	4.72832e+07	4.63727e+07	5.34169e+07	4.70799e+07	5.05189e+07	5.67875e+07	4.34747e+07	4.51967e+07	3.87425e+07	ko00470,ko01100
Lmgp000659	136.08	91.05	135.068	C8H9NO	[M+H]+	2-Phenylacetamide*	Alkaloids	Alkaloids	103-81-1	1	276214	470448	512353	510120	332176	461854	835690	770198	987813	707219	715222	1.22505e+06	618684	793959	480338	ko00360,ko01100
Lmhp010040	504.31	363.29	503.301	C25H46NO7P	[M+H]+	LysoPE 20:3*	Lipids	LPE	-	3	954718	233251	1.32717e+06	1.66057e+06	454415	2.81352e+06	2.36752e+06	1.7691e+06	1.75581e+06	991264	553698	1.69944e+06	655935	649810	622481	-
Zmjp000966	268.11	136.06	267.097	C10H13N5O4	[M+H]+	Vidarabine	Nucleotides and derivatives	Nucleotides and derivatives	5536-17-4	1	2.54562e+07	3.13347e+07	2.49644e+07	3.16964e+07	2.71125e+07	4.02374e+07	2.83348e+07	3.4376e+07	2.93766e+07	1.30573e+07	1.36258e+07	1.7754e+07	2.30657e+07	2.2701e+07	2.17812e+07	-
Lamp000484	116.07	70.06	115.063	C5H9NO2	[M+H]+	4-Methylazetidine-2-Carboxylic acid*	Alkaloids	Alkaloids	1779725-63-1	1	9.61717e+06	8.7431e+06	9.62963e+06	1.04024e+07	1.09008e+07	1.10283e+07	1.92134e+07	1.78027e+07	1.91908e+07	1.87415e+07	2.00024e+07	2.17612e+07	1.66343e+07	1.4963e+07	1.40498e+07	-
pmp001269	286.31	268.3	285.303	C18H39NO	[M+H]+	Hexadecyl ethanolamine	Alkaloids	Alkaloids	-	2	135452	100849	95821.7	198185	90444	142210	99479.1	197340	116423	75376	251646	155696	200731	169291	218616	-
PD0787537	303.23	81.07	302.225	C20H30O2	[M+H]+	3-[(1R,2R,6R)-1-methyl-3-methylidene-2-[(2E)-3-methylpenta-2,4-dien-1-yl]-6-(prop-1-en-2-yl)cyclohexyl]propanoic acid	Terpenoids	Ditepenoids	-	3	134778	110280	73325.2	68569	103201	75317.5	92514.1	72736	138228	83053.2	81183.8	69954.9	114847	56242.9	79829.3	-
PDP239506	522.35	184.07	521.348	C26H52NO7P	[M+H]+	Phosphatidylcholine lyso 18:1	Organic acids	Organic acids	-	2	3.28172e+06	4.89217e+06	3.75357e+06	6.4316e+06	5.48625e+06	5.34599e+06	5.75406e+06	5.45042e+06	4.90324e+06	5.2931e+06	5.87718e+06	7.65881e+06	3.82955e+06	4.34931e+06	4.31413e+06	-
Lahp005912	295.13	107.05	294.126	C19H18O3	[M+H]+	1,7-Bis(4-hydroxyphenyl)-hepta-4E,6E-dien-3-one	Others	Ketone compounds	332371-82-1	2	35976.5	39948.7	39577.1	51829	41835.5	86425.3	55905.6	74957.6	44780.3	72947.4	83910.4	68846.3	48914.1	50625.6	49315.2	-
Safp001796	221.09	158.06	220.085	C11H12N2O3	[M+H]+	4-Hydroxy-L-tryptophan	Amino acids and derivatives	Amino acids and derivatives	25242-90-4	1	205632	214633	207622	337244	281253	425397	655278	728326	597615	458897	487930	621355	468341	396018	362931	ko00901
Lmmp000647	505.17	145.05	504.169	C18H32O16	[M+H]+	Glucan	Others	Saccharides	9041-22-9	1	437245	551687	454070	620325	447419	540266	268159	317421	421308	423441	451317	446391	398282	371116	327606	-
PDP177891	505.18	145.05	504.169	C18H32O16	[M+H]+	6-({[3,4,5-trihydroxy-2-(hydroxymethyl)oxan-2-yl]oxy}methyl)-4-{[3,4,5-trihydroxy-6-(hydroxymethyl)oxan-2-yl]oxy}oxane-2,3,5-triol	Organic acids	Organic acids	-	2	318408	588780	606923	507240	509146	486829	408400	429075	319975	371596	381455	331704	396693	363191	394909	-
pmp001281	522.36	184.07	521.348	C26H52NO7P	[M+H]+	LysoPC 18:1	Lipids	LPC	-	2	3.60816e+06	4.85455e+06	3.5588e+06	6.34651e+06	5.57312e+06	6.64299e+06	5.70182e+06	5.75526e+06	5.10188e+06	6.4877e+06	4.95144e+06	7.3351e+06	4.54704e+06	3.96142e+06	4.50356e+06	-
Zjmp102003	315.12	121.06	314.115	C18H18O5	[M+H]+	iso-ophiopogonanone B	Flavonoids	Other Flavonoids	-	3	51645.5	59897.2	62819.9	102755	62307.6	115689	129008	102826	108275	65033.9	39306.5	97988.5	56426.9	62377.2	59235.1	-
pmp000405	823.41	647.38	822.404	C42H62O16	[M+H]+	Isoglycyrrhizic acid	Terpenoids	Triterpene	-	3	7251.83	15131.7	21169.3	85396	279168	178847	22171.4	22892.9	135934	5988.57	5446.36	34680.3	103291	75973.5	89556.1	-
Lmhp010514	506.32	365.31	505.317	C25H48NO7P	[M+H]+	LysoPE 20:2(2n isomer)	Lipids	LPE	-	1	43853.8	54716.5	59104.7	34659.2	24397.5	40216.6	42120.7	59301.5	45720.2	44979.1	36025.7	41353.5	27134.5	32671.8	29673.7	-
MWS201054	162.08	56.05	161.069	C6H11NO4	[M+H]+	O-Acetyl-L-homoserine	Amino acids and derivatives	Amino acids and derivatives	250736-84-6	3	493907	484618	535186	397494	420180	458000	492815	523604	581946	513551	445451	552288	507431	534125	515780	ko00270,ko01100
Sadp001783	203.08	130.06	202.074	C11H10N2O2	[M+H]+	2-imino-3-(1H-indol-3-yl)propanoic acid	Amino acids and derivatives	Amino acids and derivatives	-	2	19126.5	20107.1	19732.4	54096.8	25070.2	47814.7	48123.6	44983.2	37782	56320.8	69467.6	88769.6	43253.9	34286.5	39264.5	-
Zkep143399	159.08	70.06	158.069	C6H10N2O3	[M+H]+	4-Methylene-L-glutamine	Amino acids and derivatives	Amino acids and derivatives	31138-12-2	1	426256	447513	413208	736975	710457	791705	1.50132e+06	1.59691e+06	1.75334e+06	1.57138e+06	1.63798e+06	1.62807e+06	1.11759e+06	1.14882e+06	1.08959e+06	ko00660
MWSslk071	144.14	57.07	143.131	C8H17NO	[M+H]+	Valpromide	Alkaloids	Alkaloids	2430-27-5	2	185123	306819	175031	251743	185455	238019	228577	193340	206746	156756	134756	222138	180874	157579	152845	-
Rfn0311	147.11	84.08	146.106	C6H14N2O2	[M+H]+	2,5-diaminohexanoic acid*	Amino acids and derivatives	Amino acids and derivatives	-	1	3.68881e+07	3.14725e+07	3.22496e+07	4.96833e+07	4.9241e+07	5.21458e+07	6.12392e+07	5.69962e+07	5.42607e+07	7.82806e+07	8.78111e+07	6.74518e+07	5.60313e+07	6.17694e+07	5.8246e+07	-
Zjhp090621	345.13	137.06	344.126	C19H20O6	[M+H]+	5,7-dihydroxy-6,8-dimethyl-3-(2'-methoxy-4'-hydroxybenzyl)-chroman-4-one	Flavonoids	Other Flavonoids	-	1	78078	80008.8	102300	192612	79878.4	1.05395e+06	157085	359004	121959	864884	212871	185713	211783	208806	172415	-
PDP197065	456.3	315.28	455.267	C27H37NO5	[M+H]+	7-[2-(4a-hydroxy-decahydroisoquinolin-2-yl)-2-oxoethoxy]-3-hexyl-4-methyl-2H-chromen-2-one	Lignans and Coumarins	Coumarins	-	3	737045	801735	691656	687965	793168	721127	805680	849302	790066	784951	787880	804588	748297	660879	816710	-
pmb0883	482.32	341.31	481.317	C23H48NO7P	[M+H]+	1-Octadecanoyl-sn-glycero-3-phosphoethanolamine	Lipids	LPE	69747-55-3	3	253596	207327	267117	148602	153460	93088.6	158716	327581	241300	238717	190774	184388	196593	217663	198484	-
Zbqp002313	203.14	84.04	202.132	C9H18N2O3	[M+H]+	4-amino-5-(butylamino)-5-oxopentanoic acid	Amino acids and derivatives	Amino acids and derivatives	-	1	328741	474396	338169	221114	211341	229169	2.23986e+06	2.39558e+06	2.33613e+06	635358	643753	877190	843397	826048	731636	-
PD0337653	195.14	81.07	194.131	C12H18O2	[M+H]+	6-methyl-7-(3-oxobutyl)cyclohept-2-en-1-one	Terpenoids	Sesquiterpenoids	-	2	218817	172265	181563	248906	192954	209270	215928	156310	150264	134092	135181	196193	139626	174805	180865	-
Wbmp008021	478.28	337.27	477.273	C26H39NO7	[M+H]+	(14-Ethyl-4,6,19-trimethoxy-9,11-dioxa-14-azaheptacyclo[10.7.2.12,5.01,13.03,8.08,12.016,20]docosan-21-yl)acetate	Alkaloids	Alkaloids	-	1	9.38501e+06	1.238e+07	1.19963e+07	8.4256e+06	9.5354e+06	1.08193e+07	1.21822e+07	1.2424e+07	1.05654e+07	9.49448e+06	9.52614e+06	1.22028e+07	1.13338e+07	9.47151e+06	1.00693e+07	-
Lmbp001290	100.08	55.05	99.0684	C5H9NO	[M+H]+	(2R)-2-Hydroxy-2-methylbutanenitrile	Alkaloids	Alkaloids	122045-29-8	3	1.93962e+06	2.56568e+06	1.93452e+06	2.3167e+06	2.10332e+06	2.10061e+06	2.61675e+06	2.30301e+06	2.30231e+06	1.56582e+06	1.37751e+06	2.32256e+06	1.44139e+06	1.40232e+06	1.2902e+06	ko00460,ko01110
Zmgp003645	311.17	163.08	310.157	C20H22O3	[M+H]+	1-(4-Hydroxy-3-methoxyphenyl)-7-phenylhept-4-en-3-one	Others	Ketone compounds	-	3	20779.5	22513.5	25923.5	19299.6	22167.8	20214.1	26546	30265.5	21898.3	38979.3	34219.7	50150.7	32856.1	25056.3	22508.3	-
MWSmce265	247.09	229.09	246.089	C14H14O4	[M+H]+	Decursinol	Lignans and Coumarins	Coumarins	23458-02-8	3	47866.6	74926.2	42060.1	37270.4	53179.3	85844.1	46602	55023.1	50103.2	34092.2	38415.9	46518.4	54366.1	47248.7	37521.2	-
Sayp012405	349.27	179.14	348.266	C22H36O3	[M+H]+	Tomocinol A	Terpenoids	Ditepenoids	-	3	187254	343174	230432	118297	117412	151935	1.13052e+06	1.27824e+06	1.27523e+06	190082	167597	229998	270278	379841	354810	-
Zmjp011129	473.36	455.35	472.355	C30H48O4	[M+H]+	1,3-Dihydroxyurs-12-en-28-oic acid (Kaneric acid)	Terpenoids	Triterpene	107693-87-8	3	89859.3	90546.4	86198.1	87902.3	85669.8	88123.4	81971.1	102307	115550	86211.1	112245	103487	71963.4	79330.5	79346.6	-
WapTKC034509	205.2	121.1	204.188	C15H24	[M+H]+	2,4,6,10-Farnesatetraene*	Terpenoids	Sesquiterpenoids	6980-88-7	2	5.12048e+06	5.02323e+06	6.91325e+06	6.13717e+06	6.93305e+06	5.8694e+06	5.30782e+06	5.76732e+06	5.55199e+06	5.82882e+06	6.21503e+06	4.14941e+06	7.26153e+06	5.75982e+06	4.45397e+06	-
Walp007137	378.32	286.28	377.314	C20H43NO5	[M+H]+	2-AminoicoSane-1,6,18,19,20-pentaol	Lipids	Sphingolipids	-	3	39890.6	26009.6	32878	36881.9	38901.2	28892.5	27030.4	23677.3	35076.4	41854.9	17871.7	28948.2	36240.4	43587.6	34918.3	-
MWStz135	142.12	96.09	141.115	C8H15NO	[M+H]+	Pseudotropine	Alkaloids	Tropan alkaloids	135-97-7	3	40713	28400.6	47164.4	33582	40433.9	48905.8	54508.9	38324.1	46161.9	24496.5	47322.6	19797.9	38618.8	33770	23991.1	ko00960,ko01110
Qmdp112405	349.27	293.21	348.266	C22H36O3	[M+H]+	Viteagnusin A	Terpenoids	Ditepenoids	-	3	64068.8	121620	83525.3	44136.3	51752.3	52627.2	399351	397487	362104	62491.8	48875.3	73621.2	92127.1	99986.6	115699	-
Wcjp001256	268.1	136.06	267.097	C10H13N5O4	[M+H]+	9-Alpha-Ribofuranosyladenine*	Nucleotides and derivatives	Nucleotides and derivatives	-	1	2.68962e+07	3.4154e+07	2.7545e+07	2.5029e+07	2.75452e+07	3.20396e+07	3.27918e+07	3.28872e+07	3.03922e+07	1.46511e+07	1.25615e+07	1.87273e+07	2.22193e+07	2.07585e+07	2.27341e+07	-
Walp007738	288.25	88.08	287.246	C16H33NO3	[M+H]+	14-Amino-15-hydroxy-11-methylpentadecanoic acid	Lipids	Sphingolipids	-	3	40905.5	48729.2	53933.4	49653.3	33920.4	66708.8	61332.1	56123.8	42374	54851	56662.6	53406.9	86044.8	78752.7	93555.9	-
Hamp010390	279.16	149.02	278.152	C16H22O4	[M+H]+	cytosporone C*	Others	Others	-	3	9.86008e+06	1.09355e+07	1.04296e+07	1.09955e+07	1.30724e+07	1.17709e+07	1.18818e+07	1.11673e+07	1.14811e+07	1.11751e+07	1.35369e+07	1.03798e+07	1.30945e+07	1.1333e+07	1.13333e+07	-
Lssp210422	271.06	153.02	270.053	C15H10O5	[M+H]+	Genistein*	Flavonoids	Isoflavones	446-72-0	1	12784.8	12805.9	14557.4	8795.1	11743.5	18496.8	8516.43	15388.7	11394.3	10063.2	9994.83	12183.5	42235.1	28298.7	19637.6	ko00943,ko01100,ko01110
PD0375503	277.22	107.09	276.209	C18H28O2	[M+H]+	4-[(1S,4aR,5R,8aR)-5-hydroxy-5,8a-dimethyl-2-methylidene-3,4,4a,6,7,8-hexahydro-1H-naphthalen-1-yl]-2-methylidenebutanal	Terpenoids	Sesquiterpenoids	-	1	68153.2	78534.5	75351.8	100622	127312	115877	70850.6	91056.1	108726	10301	73549.5	80515	76660.3	73560.7	70042.4	-
Wbsp010182	619.4	619.4	618.392	C39H54O6	[M+H]+	3α,21α-dihydroxy-16-oxoserrat-14-en-24-ylp-coumarate	Terpenoids	Triterpene	-	3	113536	111709	118082	96745.5	56425.3	66000	121927	152162	139878	113437	81233.9	79662.5	109495	103019	106806	-
Lcsp003365	352.16	220.12	351.154	C15H21N5O5	[M+H]+	cis-Zeatin riboside*	Alkaloids	Alkaloids	15896-46-5	1	247572	135849	220391	130687	232590	157534	100965	86493.5	167309	32058	28817.5	41597.7	164618	104600	136699	ko00908,ko01110
PDP002020	331.12	137.06	330.11	C18H18O6	[M+H]+	5,7,4'-trihydroxy-3'-methoxy-6-methyl homoisoflavanone*	Flavonoids	Other Flavonoids	-	1	74841.3	47213.9	55275.4	60540.6	33984.7	1.45901e+06	84702.1	171079	67772.6	722825	200282	224063	209450	270210	239113	-
pme0109	212.09	166.09	211.084	C10H13NO4	[M+H]+	Methyldopa anhydrous	Amino acids and derivatives	Amino acids and derivatives	555-30-6	3	344106	437560	358478	367586	284815	336851	687195	715350	635817	619250	493672	619251	354893	339811	473504	-
MWS4354	282.12	150.08	281.112	C11H15N5O4	[M+H]+	N6-methyladenosine	Nucleotides and derivatives	Nucleotides and derivatives	1867-73-8	2	141958	191804	182870	149985	111477	144327	137040	127039	111092	34880.7	52451.9	34256	101625	96529	104621	-
MWSslk108	204.13	85.03	203.116	C9H17NO4	[M+H]+	O-Acetylcarnitine	Alkaloids	Alkaloids	3040-38-8	3	1.54377e+06	3.19363e+06	1.28494e+06	2.02603e+06	1.70793e+06	2.19482e+06	1.60367e+06	1.79311e+06	2.62747e+06	2.21103e+06	2.00963e+06	1.65731e+06	1.62071e+06	1.38746e+06	1.98028e+06	-
Lahp002857	595.15	409.09	594.137	C30H26O13	[M+H]+	Epicatechin-(4β→8)-epigallocatechin	Flavonoids	Flavanols	-	3	52276.2	59790.7	43898.9	141351	108389	103842	140209	116861	69433.2	186772	183918	130412	124363	145977	108847	-
pmb0889	279.23	95.09	278.225	C18H30O2	[M+H]+	Punicic acid	Lipids	Free fatty acids	544-72-9	3	2.16402e+06	3.14044e+06	3.00145e+06	3.37921e+06	2.74929e+06	3.75532e+06	3.79673e+06	4.74111e+06	5.4075e+06	3.77425e+06	2.9763e+06	2.53532e+06	2.29328e+06	3.63723e+06	2.83416e+06	-
Zapp009018	301.11	181.05	300.1	C17H16O5	[M+H]+	2',6'-dimethoxy-4,4'-di-hydroxychalcone	Flavonoids	Chalcones	123316-64-3	3	211728	202833	277140	407665	207294	402822	566997	420809	400967	249698	188977	432499	207622	192068	222454	-
mws1565	389.14	209.08	388.137	C17H24O10	[M+H]+	Geniposide	Terpenoids	Monoterpenoids	24512-63-8	3	86194.9	97488.8	170998	86588.2	80013.9	159043	132762	140406	143449	80863.9	104445	117370	181977	91081.9	105135	-
Sadp000595	138.05	92.05	137.048	C7H7NO2	[M+H]+	5-Methylnicotinic acid	Alkaloids	Alkaloids	-	1	2.9191e+06	2.28124e+06	2.6497e+06	3.84977e+06	3.36034e+06	4.10737e+06	4.69888e+06	3.08261e+06	3.5593e+06	4.06197e+06	4.62868e+06	4.80387e+06	3.75186e+06	3.76666e+06	3.87181e+06	-
Safp023636	361.22	129.02	360.215	C18H32O7	[M+H]+	Tributyl citrate	Organic acids	Organic acids	77-94-1	1	514482	396282	461053	430341	455633	461748	502732	412051	488072	511115	491796	440028	479602	483066	458696	-
PDP221612	468.31	327.29	467.301	C22H46NO7P	[M+H]+	Phosphatidylethanolamine lyso 17:0	Others	Others	-	2	421818	393668	486284	269475	283907	255819	456867	657175	572840	566236	417542	484603	431703	443861	403997	-
PDP136747	102.06	56.05	101.048	C4H7NO2	[M+H]+	3-amino-4-methyloxetan-2-one*	Alkaloids	Alkaloids	-	1	1.10839e+07	1.07709e+07	1.07677e+07	8.69095e+06	8.76928e+06	9.17899e+06	1.12419e+07	1.07755e+07	1.05007e+07	1.05604e+07	9.81849e+06	9.74862e+06	1.13973e+07	1.03372e+07	1.02283e+07	-
Safp017918	279.09	201.05	278.086	C18H15OP	[M+H]+	(diphenylphosphoroso)benzene	Others	Others	791-28-6	2	101482	105935	141810	137573	134636	356756	153431	117144	242845	106715	111204	97666.2	103136	130179	118110	-
pme0026	147.11	84.08	146.106	C6H14N2O2	[M+H]+	L-Lysine*	Amino acids and derivatives	Amino acids and derivatives	56-87-1	1	681753	767535	649633	1.10421e+06	997311	1.08094e+06	1.22471e+06	1.23968e+06	1.31014e+06	1.53231e+06	1.57674e+06	1.6481e+06	1.20938e+06	1.12651e+06	1.13899e+06	ko00300,ko00310,ko00470,ko00780,ko00960,ko00970,ko01100,ko01110,ko01210,ko01230,ko02010
Lmhp010515	510.36	184.07	509.348	C25H52NO7P	[M+H]+	LysoPC 17:0(2n isomer)*	Lipids	LPC	-	1	202973	203464	196946	222039	187426	176817	389182	442727	350080	206237	216729	247763	179102	183780	202454	-
mws2608	222.1	84.05	221.09	C8H15NO6	[M+H]+	N-Acetyl-D-galactosamine	Others	Saccharides	1811-31-0	3	620220	1.06009e+06	1.0501e+06	688182	568425	489884	815567	776381	590551	846351	515840	704906	526000	469718	438525	ko00052,ko00520,ko01100,ko01250
PD0462863	316.29	60.04	315.277	C18H37NO3	[M+H]+	2-aminooctadec-12-ene-1,3,4-triol*	Lipids	Sphingolipids	-	1	759145	861514	687464	1.09178e+06	1.0443e+06	1.482e+06	1.58034e+06	1.66556e+06	1.75006e+06	1.02346e+06	1.08061e+06	1.24666e+06	951689	951611	964334	-
Lmhp012042	355.28	263.24	354.277	C21H38O4	[M+H]+	2-Linoleoylglycerol*	Lipids	Glycerol ester	3443-82-1	1	250992	320660	329388	338441	254110	324175	187277	130652	179345	292591	228960	148206	254537	189432	171053	-
PDP256276	284.1	152.06	283.092	C10H13N5O5	[M+H]+	6-amino-9-[(2R,3R,4S,5R)-3,4-dihydroxy-5-(hydroxymethyl)oxolan-2-yl]-8H-purin-2-one*	Nucleotides and derivatives	Nucleotides and derivatives	-	2	3.28375e+06	3.52108e+06	2.60133e+06	4.29598e+06	3.89606e+06	5.06127e+06	2.15561e+06	2.04966e+06	1.88699e+06	938667	875240	1.14085e+06	2.27353e+06	2.21779e+06	2.09775e+06	-
pme1841	103.12	86.1	102.116	C5H14N2	[M+H]+	Cadaverine	Alkaloids	Alkaloids	462-94-2	3	142256	125565	123983	90252.5	104906	104233	139152	132035	127545	122991	120468	141469	125066	112764	118788	ko00310,ko00470,ko00480,ko00960,ko01100,ko01110
Wcfp007836	302.3	88.08	301.298	C18H39NO2	[M+H]+	Tetradecyldiethanolamine	Alkaloids	Alkaloids	18924-66-8	2	797483	833277	664833	903858	926738	796680	691306	584003	616146	548833	545100	688364	1.41572e+06	1.31171e+06	1.39099e+06	-
Walp007190	362.33	300.29	361.319	C20H43NO4	[M+H]+	2-AminoicoSane-1,5,7,19-tetraol	Lipids	Sphingolipids	-	1	7.03578e+06	9.02335e+06	6.93453e+06	6.54676e+06	7.40127e+06	7.7885e+06	7.60494e+06	8.70749e+06	7.02706e+06	7.71296e+06	6.5348e+06	8.37559e+06	8.93149e+06	8.81786e+06	9.83225e+06	-
pme3961	252.11	136.06	251.102	C10H13N5O3	[M+H]+	Deoxyadenosine*	Nucleotides and derivatives	Nucleotides and derivatives	958-09-8	3	442792	762082	361202	122271	83745.2	178193	166985	311118	142960	52877.2	51928.4	54581.4	204337	146043	163775	ko00230,ko01100,ko01232,ko02010
PDP198534	268.11	136.06	267.097	C10H13N5O4	[M+H]+	7-alpha-D-ribosyladenine	Nucleotides and derivatives	Nucleotides and derivatives	-	2	2.62552e+07	3.59255e+07	2.33268e+07	3.02739e+07	2.59621e+07	3.05031e+07	3.10955e+07	3.06325e+07	3.1428e+07	1.57966e+07	1.31031e+07	1.89552e+07	2.24679e+07	2.28985e+07	2.09295e+07	-
Hmhp006830	331.11	137.06	330.11	C18H18O6	[M+H]+	6,8-Dihydroxy-2-(2-hydroxy-4-methoxybenzyl)-7-methyl-3,4-dihydronaphthalen-1(2H)-one*	Flavonoids	Other Flavonoids	-	1	84576.6	51006.5	58517.4	84583.9	41368.7	1.71166e+06	65652.7	191679	56628.5	957152	241275	254443	295789	265933	314285	-
Zjhp090617	331.12	137.06	330.11	C18H18O6	[M+H]+	5-hydroxy-3-(2-hydroxy-4-methoxybenzyl)-7-methoxychroman-4-one*	Flavonoids	Other Flavonoids	-	1	56969.3	61773.3	63008.9	57590.3	40900.3	1.74651e+06	99286.4	193877	63607.7	837691	208653	228352	279743	239518	255616	-
PDP274325	284.1	152.06	283.092	C10H13N5O5	[M+H]+	Adenosine N1-oxide	Nucleotides and derivatives	Nucleotides and derivatives	-	2	2.99789e+06	3.70336e+06	2.53631e+06	3.33364e+06	4.53015e+06	4.24296e+06	1.74125e+06	1.95455e+06	1.65725e+06	753943	844500	1.03596e+06	2.1385e+06	2.21305e+06	2.12417e+06	-
pma2987	142.1	124.09	141.09	C6H11N3O	[M+H]+	L-Histidinol	Alkaloids	Alkaloids	501-28-0	3	1.59217e+06	1.41674e+06	1.12964e+06	1.19506e+06	1.0319e+06	1.20027e+06	1.0259e+06	1.26225e+06	1.24453e+06	1.01427e+06	1.20967e+06	1.09763e+06	1.24817e+06	1.20718e+06	1.12738e+06	ko00340,ko01100,ko01110,ko01230
pme0193	147.08	84.04	146.069	C5H10N2O3	[M+H]+	L-Glutamine	Amino acids and derivatives	Amino acids and derivatives	56-85-9	1	538509	534825	538730	702661	746818	746534	826841	945063	956687	1.14688e+06	1.23812e+06	1.02963e+06	1.05616e+06	883432	898411	ko00220,ko00230,ko00240,ko00250,ko00470,ko00630,ko00750,ko00910,ko00970,ko01100,ko01230,ko01232,ko01240,ko02010
pmp001264	274.27	256.27	273.267	C16H35NO2	[M+H]+	Hexadecylsphingosine	Lipids	Sphingolipids	-	1	1.04754e+07	1.38934e+07	1.0062e+07	1.19137e+07	1.09147e+07	1.17757e+07	1.3645e+07	1.33898e+07	1.14581e+07	1.03026e+07	9.80088e+06	1.35251e+07	1.23141e+07	1.24173e+07	1.32763e+07	-
Wcdp006912	274.28	88.08	273.267	C16H35NO2	[M+H]+	Lauryldiethanolamine	Others	Others	1541-67-9	1	1.50651e+07	1.97407e+07	13894401	1.51012e+07	1.57476e+07	1.86503e+07	1.73604e+07	1.70953e+07	1.54673e+07	1.43985e+07	1.34167e+07	1.94004e+07	1.83575e+07	1.60498e+07	1.87107e+07	-
pmb0855	496.34	184.07	495.332	C24H50NO7P	[M+H]+	LysoPC 16:0	Lipids	LPC	17364-16-8	2	154006	189019	149820	159098	192281	176138	177947	190602	200664	166348	144323	199004	138992	158498	172024	-
pmp000970	319.22	301.22	318.219	C20H30O3	[M+H]+	Hispanolone	Terpenoids	Ditepenoids	18676-07-8	2	70305.3	60547.8	71474.7	69381.5	53890.5	103365	83862.7	85508.8	87614.5	64860.6	71474.8	77950.8	88670.2	111023	96637.3	-
Sasp007990	272.26	100.08	271.251	C16H33NO2	[M+H]+	Myristoyl Ethanolamide	Lipids	Sphingolipids	142-58-5	1	235962	305635	286768	349966	305362	244142	366908	395191	274256	316398	312645	367780	291016	283024	328251	-
Sasp007401	272.26	254.25	271.251	C16H33NO2	[M+H]+	2-Aminohexadecanoic acid	Lipids	Free fatty acids	7769-79-1	2	583607	835427	614942	697972	649892	636488	665374	883236	660281	640431	574331	775837	664042	681886	696595	-
Lhzp102808	355.1	163.04	354.11	C20H18O6	[M+H]+	Sesamin	Lignans and Coumarins	Lignans	607-80-7	3	58128	44937.9	100548	1.20775e+06	67556.3	86981.4	40128.7	60293.5	35801.9	66433.9	171109	40899.6	201653	161296	176504	-
mws1336	138.06	120.04	137.048	C7H7NO2	[M+H]+	4-Aminobenzoate	Phenolic acids	Phenolic acids	150-13-0	3	30441	35490.1	52107.9	70139.5	73227.4	54968	52800.9	45559.1	57824.7	86568.2	88801.6	101597	48490.1	63801.3	64066.2	ko00790,ko01100,ko01240
Wasyqp2134	206.04	160.04	205.037	C10H7NO4	[M+H]+	2-(2-hydroxy-1H-indol-3-yl)-2-oxoacetic acid*	Alkaloids	Plumerane	14370-71-9	2	343954	393852	308468	516772	399469	474835	758220	775878	694576	977455	984537	1.25914e+06	515724	515519	544051	-
Zmgp004297	281.15	107.05	280.146	C19H20O2	[M+H]+	7-(4-Hydroxyphenyl)-1-phenyl-4-hepten-3-one	Others	Ketone compounds	100667-52-5	3	98108.3	95365.7	127837	42651	106926	60220.5	144098	96741.2	57511.5	76861.9	39417.7	61698.5	142592	127414	115940	-
pmf0070	415.39	119.2	414.386	C29H50O	[M+H]+	beta-Sitosterol	Steroids	Steroid	83-46-5	3	2.83263e+07	3.87302e+07	4.66081e+07	3.70262e+07	46153498	3.09616e+07	4.19853e+07	2.4752e+07	3.91391e+07	3.05756e+07	2.30939e+07	2.85925e+07	4.21004e+07	4.30916e+07	4.54561e+07	ko00100,ko01100,ko01110
mws0289	480.31	339.29	479.301	C23H46NO7P	[M+H]+	LysoPE 18:1*	Lipids	LPE	89576-29-4	3	579788	734104	631609	745418	730797	880362	1.01017e+06	992270	997142	826240	859309	975664	734498	690401	684816	-
Salp009727	200.2	57.07	199.194	C12H25NO	[M+H]+	Lauramide	Lipids	Free fatty acids	1120-16-7	1	70684	70894.9	82771.5	70111.1	59794.2	104663	82971.7	68838.4	40924.9	51093.9	45808	95487.4	50383.4	44435.9	62272.4	-
Zjhp082627	739.42	397.31	738.419	C39H62O13	[M+H]+	iso-Yamogenin-Glc-Glc*	Steroids	Steroidal saponins	-	1	158928	202189	231145	108531	73977.4	144610	52705.6	87159.4	18926.2	69486.4	49979.7	38773.4	92246.3	118634	61127	-
pmb0854	518.32	184.07	517.317	C26H48NO7P	[M+H]+	LysoPC 18:3	Lipids	LPC	-	2	443427	574241	458494	372639	273565	317787	899201	879875	828038	617528	540602	921975	510149	483632	434982	-
pme0278	191.1	128.07	190.095	C7H14N2O4	[M+H]+	LL-2,6-Diaminoheptanedioate	Amino acids and derivatives	Amino acids and derivatives	583-93-7	3	69108	70330.7	64705.5	108544	87076.4	118103	231722	187830	220108	216470	267002	220005	138657	165657	125951	ko00300,ko00470,ko01100,ko01110,ko01230
MWS00204g	104.07	58.07	103.063	C4H9NO2	[M+H]+	N-Ethylglycine*	Amino acids and derivatives	Amino acids and derivatives	627-01-0	3	747910	702187	701911	757758	738730	831501	1.17855e+06	1.32531e+06	1.18654e+06	1.35882e+06	1.19887e+06	1.17987e+06	828882	987249	921057	-
pme2268	138.06	94.07	137.048	C7H7NO2	[M+H]+	N-Methylnicotinate	Alkaloids	Pyridine alkaloids	535-83-1	1	2.32875e+06	2.09464e+06	2.47784e+06	3.21302e+06	3.0046e+06	3.38957e+06	2.8852e+06	3.15703e+06	2.96167e+06	3.77707e+06	3.87156e+06	3.87717e+06	3.05278e+06	3.02235e+06	2.86805e+06	ko00960
MWStz051	156.14	58.07	155.131	C9H17NO	[M+H]+	N-Methylpelletierine	Alkaloids	Piperidine alkaloids	18747-42-7	3	940700	1.36616e+06	880079	332827	324744	455728	385556	494387	449970	338528	492631	680027	541747	474689	485678	ko00960,ko01110
WaYp006462	290.27	228.23	289.262	C16H35NO3	[M+H]+	2-Aminohexadecane-1,5,15-triol	Lipids	Sphingolipids	-	2	1.16438e+06	1.4664e+06	1.02408e+06	1.06369e+06	1.07567e+06	1.323e+06	1.04493e+06	1.06866e+06	904338	776643	829731	993624	1.08474e+06	1.04054e+06	1.03358e+06	-
Qmqp101736	309.24	179.14	308.235	C19H32O3	[M+H]+	Sessilifol O	Terpenoids	Sesquiterpenoids	-	3	28226.3	49372.1	36047	51117	47136.5	98084.3	28205.4	39396.1	31946.1	58121.3	48248.6	56364.4	38121.3	45466	39742.1	-
Rlp00682	320.22	320.22	319.215	C19H29NO3	[M+H]+	Methylcapsaicin	Alkaloids	Phenolamine	17514-11-3	3	135232	107727	59237.4	78969.7	62336.1	55252.2	53993.9	44322.3	24420.7	72340.6	63249.4	76774.3	89332.9	66638.6	99422.6	-
Zjmp102043	345.13	121.06	344.126	C19H20O6	[M+H]+	2,5,7-trihydroxy-6,8-dimethyl-3-(4'-methoxybenzyl)chroman-4-one	Flavonoids	Other Flavonoids	-	1	293625	192526	113639	88908.2	55128.7	198644	550639	991523	1.41214e+06	1.76406e+06	417900	282205	408532	328480	413181	-
mws0133	123.06	80.05	122.048	C6H6N2O	[M+H]+	Nicotinamide	Others	Vitamin	98-92-0	3	204321	213656	223630	353052	587038	555593	247369	282845	448597	266809	288542	307845	475060	471543	342679	ko00760,ko01100,ko01240
Lhhp120812	279.16	149.02	278.152	C16H22O4	[M+H]+	Methylillicinone F*	Others	Others	-	3	1.26204e+07	1.40879e+07	1.46531e+07	1.25189e+07	1.36366e+07	1.65872e+07	1.41334e+07	1.48712e+07	1.49361e+07	1.66573e+07	1.45789e+07	1.38484e+07	1.45249e+07	1.36108e+07	1.39687e+07	-
PDP002234	295.23	277.21	294.219	C18H30O3	[M+H]+	3-Oxo-2-(2-entenyl)cyclopentaneoctanoic acid:OPC-8:0	Others	Others	204135-86-4	3	64248.7	95257.6	70583.6	81356.1	59607	118373	71147.3	74901.9	73538.3	37547.2	41977.6	47012.2	56401.8	72963.9	54024.5	-
Wacyp08016	228.2	95.09	210.162	C13H22O2	[M+NH4]+	2,5,8-trimethyldeca-2,4,7-triene-1,10-diol	Terpenoids	Monoterpenoids	-	1	4.29755e+06	8.2467e+06	1.36041e+07	7.55089e+06	3.23906e+06	6.24927e+06	1.26135e+07	1.2461e+07	5.59263e+06	4.70774e+06	3.19925e+06	1.15607e+07	3.82726e+06	4.20211e+06	4.13957e+06	-
MWSslk097	195.06	163.04	194.058	C10H10O4	[M+H]+	Dimethyl phthalate	Phenolic acids	Phenolic acids	131-11-3	3	1.57747e+06	1.88958e+06	1.41087e+06	1.42812e+06	1.43268e+06	1.70542e+06	1.39298e+06	1.41921e+06	1.58948e+06	1.48327e+06	1.21383e+06	1.84576e+06	1.32176e+06	1.65786e+06	1.29324e+06	-
pmd0160	454.29	313.27	453.286	C21H44NO7P	[M+H]+	LysoPE 16:0(2n isomer)	Lipids	LPE	-	3	2.61147e+07	2.71701e+07	2.5548e+07	2.59494e+07	2.744e+07	2.82481e+07	2.52219e+07	3.05521e+07	2.72356e+07	2.79827e+07	2.52248e+07	2.99661e+07	2.73928e+07	2.41908e+07	2.51675e+07	-
Zbkp003623	295.1	115.04	294.095	C11H18O9	[M+H]+	6-Tuliposide B	Others	Others	-	2	152346	164905	185137	84664.7	168264	120786	102364	81434	101045	137228	131693	111913	165232	107543	149460	-
WapTKC157157	293.21	131.09	292.204	C18H28O3	[M+H]+	11-Hydroxy-4,8,10,12-Tetramethyltetradeca-3,6,8,12-Tetraenoic Acid	Terpenoids	Sesquiterpenoids	-	3	21816.5	48482.5	35931	28468.9	28597.3	30851.3	17054.9	26398.8	25204.7	20591.9	15594.8	26638.2	29266.2	21502.4	24421.9	-
PD0619170	263.24	95.09	262.23	C18H30O	[M+H]+	4-(1,2,4a,5-tetramethyl-2,3,4,7,8,8a-hexahydronaphthalen-1-yl)butan-2-one	Terpenoids	Sesquiterpenoids	-	1	120065	132425	124525	192032	148674	158504	52144	102628	115560	149606	70289.5	108599	106192	95041.5	72520.1	-
Zkep161098	132.1	86.1	131.095	C6H13NO2	[M+H]+	2-Amino-4-methylvaleric acid	Others	Others	-	1	8.5693e+06	1.02374e+07	7.32793e+06	1.16096e+07	1.05931e+07	1.09219e+07	2.11229e+07	2.04539e+07	1.71817e+07	2.72103e+07	2.31487e+07	2.98703e+07	1.80393e+07	1.48337e+07	1.49489e+07	-
mws0260	175.12	116.07	174.112	C6H14N4O2	[M+H]+	L-Arginine	Amino acids and derivatives	Amino acids and derivatives	74-79-3	1	5.62971e+06	6.7065e+06	5.39401e+06	6.8373e+06	5.70249e+06	7.19549e+06	1.097e+07	1.42482e+07	1.35188e+07	1.51532e+07	1.41522e+07	1.24803e+07	9.55427e+06	1.182e+07	1.21053e+07	ko00220,ko00261,ko00330,ko00470,ko00970,ko01100,ko01110,ko01230,ko02010,ko04148
MWSmce689	293.25	95.09	292.24	C19H32O2	[M+H]+	Methyl linolenate	Lipids	Free fatty acids	301-00-8	1	143174	274487	219162	145077	100015	186077	389047	397081	454503	215685	151931	233376	184576	185741	166393	-
Wcjp002598	146.06	91.05	145.053	C9H7NO	[M+H]+	8-Hydroxyquinoline	Alkaloids	Quinoline alkaloids	148-24-3	1	65700.8	49637.8	24907.9	65254.3	57540.3	61327.6	111460	97422.6	104145	160329	149937	179575	75242.9	74252.8	91117.2	-
Wcdp001953	188.07	118.07	187.063	C11H9NO2	[M+H]+	2-methyl-1-nitronaphthalene	Others	Others	881-03-8	1	5.20115e+06	6.16043e+06	4.12495e+06	7.6481e+06	6.32581e+06	7.37349e+06	1.09812e+07	1.03647e+07	1.05183e+07	1.34092e+07	1.34311e+07	1.9089e+07	7.68853e+06	8.93607e+06	9.42608e+06	-
Sasp003263	432.28	133.08	414.247	C18H38O10	[M+NH4]+	Nonaethylene glycol	Others	Alcohol compounds	3386-18-3	2	4.07008e+06	2.16919e+06	1.96033e+06	2.02142e+07	5.27229e+06	2.32384e+06	7.77884e+06	9.94336e+06	6.31928e+06	7.17644e+06	3.11635e+06	3.04641e+06	1.08067e+07	7.28137e+06	7.27448e+06	-
Waqkp06484	353.27	261.22	352.261	C21H36O4	[M+H]+	1-Linolenoylglycerol	Lipids	Glycerol ester	-	1	92271.4	101400	80128.6	208998	179342	181606	161208	158416	150617	99058.3	68385.1	126685	86156.7	80108	78317	-
MWSmce584	138.09	77.04	137.084	C8H11NO	[M+H]+	Tyramine	Alkaloids	Alkaloids	51-67-2	3	75263	92232	76371	86559.2	89147.7	111969	100635	113426	85298.2	97488	143395	136922	112329	105645	75507.6	ko00350,ko00950,ko01100,ko01110,ko01240
Zjhp082618	593.37	431.32	592.361	C33H52O9	[M+H]+	Isochiapagenin-Glc	Steroids	Steroidal saponins	-	1	233848	181689	191410	67966.4	62034.2	93346.2	68237.3	94993.2	89018.1	17363.2	17270	18273.5	77775.3	60575.6	87388.9	-
MWS0811	130.09	84.08	129.079	C6H11NO2	[M+H]+	L-Pipecolate	Alkaloids	Piperidine alkaloids	1723-00-8	2	1.16641e+07	1.33722e+07	1.59139e+07	2.15821e+07	1.59569e+07	1.66197e+07	3.51675e+07	2.84708e+07	3.04333e+07	2.37942e+07	2.40743e+07	2.66091e+07	1.94971e+07	2.16382e+07	2.03546e+07	ko00310,ko00960,ko01100,ko01110
pmb0789	332.13	152.07	331.127	C14H21NO8	[M+H]+	5'-O-beta-D-Glucosylpyridoxine	Others	Vitamin	-	3	26834.5	21168.4	23954	20597.1	11425.7	31169.9	19011.8	27811.1	29160	29837.6	30780.4	52649.8	34652.5	17252.7	36731.9	-
PDP041486	348.07	136.06	347.063	C10H14N5O7P	[M+H]+	{[5-(6-amino-7H-purin-7-yl)-3,4-dihydroxyoxolan-2-yl]methoxy}phosphonic acid*	Nucleotides and derivatives	Nucleotides and derivatives	-	1	638178	1.01498e+06	693462	356574	307599	409199	403279	626090	652540	481635	409924	570956	522370	514360	550298	-
pmb0874	478.29	337.27	477.286	C23H44NO7P	[M+H]+	LysoPE 18:2(2n isomer)*	Lipids	LPE	-	1	1.10858e+07	1.35861e+07	1.26397e+07	1.0069e+07	1.02582e+07	1.2604e+07	1.38784e+07	1.51382e+07	1.16641e+07	1.12508e+07	1.1633e+07	1.53614e+07	1.18294e+07	1.16256e+07	1.14448e+07	-
Zbbp001820	163.12	130.06	162.116	C10H14N2	[M+H]+	Anabasine	Alkaloids	Pyridine alkaloids	13078-04-1	2	4.65447e+07	5.43444e+07	4.06198e+07	2.50647e+07	2.61958e+07	2.70066e+07	2.16147e+07	2.72661e+07	2.53734e+07	2.62432e+07	3.24856e+07	4.4695e+07	2.84632e+07	2.83988e+07	3.00498e+07	ko00960,ko01110
Rfn03372	595.16	433.12	594.159	C27H30O15	[M+H]+	Vitexin 7-glucoside*	Flavonoids	Flavones	-	1	2.39494e+06	2.43933e+06	2.27266e+06	213184	269905	266603	2.01717e+06	2.16894e+06	2.47537e+06	317256	332870	503390	1.12531e+06	1.06926e+06	1.42087e+06	-
MWS20151	271.06	153.02	270.053	C15H10O5	[M+H]+	Apigenin*	Flavonoids	Flavones	520-36-5	1	11577.4	12723.8	13398.5	13330.4	9992	19828.7	15143.9	19766.2	17185.1	7585.03	19112.4	13219.9	37411	28694	24814.6	ko00941,ko00943,ko00944,ko01100,ko01110
mws0018	203.22	84.08	202.216	C10H26N4	[M+H]+	Spermine	Alkaloids	Alkaloids	71-44-3	3	2.78903e+06	2.4037e+06	2.14413e+06	1.86701e+06	2.02012e+06	1.71803e+06	1.21158e+06	1.82622e+06	1.49399e+06	1.91957e+06	1.57719e+06	2.04207e+06	2.23648e+06	2.60803e+06	1.33608e+06	ko00330,ko00410,ko00480,ko00770,ko01100,ko01240
MWStz456	595.17	415.11	594.159	C27H30O15	[M+H]+	Saponarin	Flavonoids	Flavones	20310-89-8	3	295573	319267	231953	98244.8	83564.8	168572	272308	371345	311090	100435	157754	129655	158545	213040	215161	-
Wcfp002357	413.14	162.04	412.134	C15H20N6O8	[M+H]+	N6-Threonylcarbamoyladenosine	Nucleotides and derivatives	Nucleotides and derivatives	24719-82-2	2	152806	160517	144544	129803	159634	205863	344969	229352	383341	150283	196519	159597	135683	127686	162655	-
Rp003307	147.08	84.05	146.069	C5H10N2O3	[M+H]+	Isoglutamine	Amino acids and derivatives	Amino acids and derivatives	636-65-7	1	3.49139e+07	3.96573e+07	3.8689e+07	5.89091e+07	5.31922e+07	5.84448e+07	7.03556e+07	6.17298e+07	6.54585e+07	8.47088e+07	8.05015e+07	8.46276e+07	6.78131e+07	6.09543e+07	6.10425e+07	ko00340
Zmjp000182	189.13	70.07	188.127	C7H16N4O2	[M+H]+	N(omega)-Methyl-L-arginine*	Amino acids and derivatives	Amino acids and derivatives	17035-90-4	1	391541	402898	363990	311631	263485	331438	621039	760341	911312	506966	602603	602318	425951	501074	510958	-
Qmhp090808	469.22	307.13	468.205	C29H28N2O4	[M+H]+	18-Demethylparaensidimerin C	Alkaloids	Alkaloids	-	2	202955	45820.9	82389.1	226008	130509	120116	292100	127045	189145	126167	244041	295007	122138	105872	176091	-
Wcdp009119	279.23	81.07	278.225	C18H30O2	[M+H]+	Octadeca-9,12,15-trienoic acid	Lipids	Free fatty acids	28290-79-1	1	2.85985e+06	3.00684e+06	3.33126e+06	4.38379e+06	2.71219e+06	4.09264e+06	5.88825e+06	4.96612e+06	6.03939e+06	4.00757e+06	2.75304e+06	4.46487e+06	2.50873e+06	3.2656e+06	4.22152e+06	-
Rdp08314	331.117	137.059	330.11	C18H18O6	[M+H]+	(3S)-5-hydroxy-3-[(3-hydroxy-4-methoxyphenyl)methyl]-7-methoxy-2,3-dihydrochromen-4-one*	Flavonoids	Other Flavonoids	-	1	74133.5	53264.8	45297.9	65105.7	62691	1.6824e+06	78478.1	152272	60868.6	804329	172939	208726	257190	189176	163514	-
Zbqp001937	203.14	130.05	202.132	C9H18N2O3	[M+H]+	2,6-diamino-7-methyl-5-oxooctanoic acid	Amino acids and derivatives	Amino acids and derivatives	-	1	71425	101762	77070.5	65515.1	22826.6	49500.5	510589	471163	431367	104807	134724	137067	136758	157356	147312	-
pme3967	312.13	180.09	311.123	C12H17N5O5	[M+H]+	2-(Dimethylamino)guanosine*	Nucleotides and derivatives	Nucleotides and derivatives	2140-67-2	3	100427	89126.3	101855	247790	133674	198853	94043	96392.5	72270.7	38089.3	53313.2	60152.7	88724.5	100191	97801.3	-
mws5042	223.11	120.09	222.1	C11H14N2O3	[M+H]+	Glycyl-phenylalanine	Amino acids and derivatives	Amino acids and derivatives	3321-03-7	3	287704	378183	323575	378060	408756	506417	177230	210285	167145	106612	135542	146835	229396	229963	220997	-
Lcfp001119	382.17	220.12	381.165	C16H23N5O6	[M+H]+	Zeatin-O-glucoside	Alkaloids	Alkaloids	71866-93-8	1	844807	1.15635e+06	636346	857931	675707	1.23476e+06	1.07396e+06	1.17107e+06	1.36548e+06	1.31366e+06	871346	2.07109e+06	857733	846215	902497	-
Zmsp001773	268.11	136.07	267.097	C10H13N5O4	[M+H]+	9-Arabinosyladenine*	Nucleotides and derivatives	Nucleotides and derivatives	-	1	2.92524e+07	3.30809e+07	2.60942e+07	3.37341e+07	3.10552e+07	3.54468e+07	3.07858e+07	3.59142e+07	3.11871e+07	1.4943e+07	1.3415e+07	2.08578e+07	2.31344e+07	2.25629e+07	2.533e+07	-
Zbdp001892	268.1	136.06	267.089	C16H13NO3	[M+H]+	7-Methoxy-3-[1-(3-pyridyl)methylidene]-4-chromanone	Flavonoids	Other Flavonoids	-	1	2.69154e+07	3.36075e+07	2.6781e+07	2.7236e+07	2.81224e+07	3.27992e+07	3.37817e+07	31215381	3.00255e+07	1.44365e+07	1.18212e+07	1.67506e+07	2.44639e+07	2.08509e+07	2.11613e+07	-
WapTKC084003	181.12	135.12	180.115	C11H16O2	[M+H]+	3-(4-Methylcyclohex-3-En-1-Yl)But-3-Enoic Acid	Terpenoids	Monoterpenoids	-	1	35206.5	48492.6	41281.3	18166.2	31005.4	22216.1	23948.9	34713.3	24823.9	67964	57762.1	77541.8	25601.7	33470.4	28022.9	-
Lcfp036464	120.08	103.05	119.073	C8H9N	[M+H]+	Indoline	Alkaloids	Plumerane	496-15-1	1	5.62646e+06	6.4645e+06	5.05246e+06	6.15208e+06	5.96135e+06	7.09783e+06	9.94681e+06	8.84315e+06	9.48818e+06	1.20481e+07	1.33191e+07	1.46556e+07	7.92451e+06	8.16265e+06	8.13916e+06	-
Hmtp000776	168.07	105.03	167.058	C8H9NO3	[M+H]+	4,5,6-Trihydroxy-2-cyclohexen-1-ylideneacetonitrile	Alkaloids	Alkaloids	-	3	302336	360471	321217	392065	319585	424934	484137	525785	529584	789055	755048	962413	469697	450143	439349	-
Zahp011689	205.09	149.02	204.079	C12H12O3	[M+H]+	2,2-dimethylchromene-6-carboxylic acid*	Others	Others	34818-56-9	1	1.26934e+07	1.67957e+07	1.3407e+07	1.35048e+07	1.6035e+07	1.50151e+07	1.32448e+07	1.63665e+07	1.5568e+07	1.65577e+07	1.39929e+07	1.41069e+07	1.52404e+07	1.49404e+07	1.40993e+07	-
Wahlp08069	506.32	184.07	505.317	C25H48NO7P	[M+H]+	LysoPC 17:2(2n isomer)*	Lipids	LPC	-	1	19629	30404.1	22640.9	59599.1	44125.3	36497.9	56195.7	52723.2	46443.6	34999.9	39294.6	90448.9	40902.2	41640.1	30876.4	-
mws5035	279.17	120.08	278.163	C15H22N2O3	[M+H]+	L-Leucyl-L-phenylalanine	Amino acids and derivatives	Amino acids and derivatives	56217-82-4	3	138006	134859	173896	128945	159236	184188	80454.5	92195.5	104870	72285.9	78161.8	89883.9	104563	75968.8	139003	-
Lacp003991	389.21	209.15	388.209	C19H32O8	[M+H]+	Blumenol B Glucoside*	Terpenoids	Sesquiterpenoids	-	1	51106.5	41653.8	59895.5	33556.5	26993.9	55511.8	63580.5	58164.9	39387.1	47725	36401.8	45837.8	74880	37720.1	48522.9	-
PDP056492	209.15	107.08	208.146	C13H20O2	[M+H]+	(2r)-2-[(1e,3r)-3-hydroxybut-1-en-1-yl]-2,6,6-trimethylcyclohex-3-en-1-one	Terpenoids	Terpene	-	2	96071.9	152412	95031.6	144852	117589	106732	169578	118996	115967	89877.6	88516.7	140198	119266	110807	101470	-
mws4176	237.12	120.09	236.116	C12H16N2O3	[M+H]+	L-Alanyl-L-Phenylalanine	Amino acids and derivatives	Amino acids and derivatives	3061-90-3	3	57723.8	57668.5	59867.2	56419.6	58602.9	78861.9	42335	46791.5	46509.2	28703.5	30320.7	52577.2	36266.9	48379.8	51306.7	-
mws1349	302.31	109.1	301.298	C18H39NO2	[M+H]+	Sphinganine	Lipids	Sphingolipids	764-22-7	3	52590	44218.3	31219.2	49896.1	54535.4	52672.8	29675	36561.6	28808	44672.2	26270.9	28302.4	32577	41192.7	39313.3	ko00600,ko01100
mws0055	373.13	343.09	372.121	C20H20O7	[M+H]+	Tangeretin*	Flavonoids	Flavones	481-53-8	3	25766.9	20682.3	33041.1	19879.2	38697.2	60519.9	29451	31917.7	27415.9	14321.6	8304.83	38197	22733.4	25633.8	19480.2	-
Zjzp081817	741.45	579.39	740.435	C39H64O13	[M+H]+	Timosaponin C-IV	Steroids	Steroidal saponins	-	3	363078	386288	485101	114222	99794.8	195820	234809	595710	469753	81645.3	93106.7	108001	268639	188075	201487	-
MWS201443	234.15	84.08	233.138	C9H19N3O4	[M+H]+	Ser-Lys	Amino acids and derivatives	Amino acids and derivatives	22677-61-8	3	41317.7	40276.6	38407.5	40612.5	30392.4	36110.9	39524.5	36129	40205.7	37820.9	32205.2	36991.9	43116.5	44346.4	34971.9	-
MWSmce448	127.05	81.04	126.043	C5H6N2O2	[M+H]+	Imidazol-1-yl-acetic acid*	Alkaloids	Alkaloids	22884-10-2	3	1.33867e+06	1.11736e+06	1.44133e+06	1.19663e+06	1.03064e+06	1.62107e+06	1.28961e+06	1.40533e+06	1.62158e+06	1.14799e+06	985896	977237	1.6572e+06	1.09452e+06	1.04236e+06	-
MWStz087	114.06	70.03	149.024	C5H8ClNO2	[M-Cl]+	3-Chloro-4-hydroxypiperidin-2-one	Alkaloids	Piperidine alkaloids	174204-83-2	3	156115	171037	116525	144280	168976	126888	160463	112817	110576	124509	118919	82612.9	92069	112759	91856.6	-
PDP038173	295.23	151.11	294.219	C18H30O3	[M+H]+	11a-methyl-hexadecahydro-1H-cyclopenta[a]phenanthrene-2,7,10-triol	Others	Others	-	3	134751	170220	173462	118674	132779	148736	232137	169447	208498	131383	118215	129976	147821	132832	137298	-
Zkep143812	243.02	225.01	242.01	C6H10O8S	[M+H]+	6-Deoxy-6-sulfo-D-glucono-1,5-lactone	Others	Lactones	-	1	184225	187618	174504	172448	133451	177193	211674	193187	214792	159234	155764	179388	171291	158358	137459	-
pmd0136	524.37	184.07	523.364	C26H54NO7P	[M+H]+	LysoPC 18:0(2n isomer)	Lipids	LPC	-	1	2.96989e+06	3.4721e+06	3.71226e+06	2.33916e+06	2.42463e+06	1.90481e+06	3.18873e+06	3.93463e+06	3.87648e+06	3.44884e+06	2.50435e+06	3.47573e+06	2.69375e+06	3.05583e+06	2.63757e+06	-
pmp000725	180.14	162.13	179.131	C11H17NO	[M+H]+	Methylephedrine	Alkaloids	Alkaloids	17605-71-9	2	604568	577521	450810	172277	159153	116637	147406	175509	171599	189037	274361	342135	255021	279577	242122	-
Zmcp102202	205.09	149.02	204.079	C12H12O3	[M+H]+	Senkyunolide C*	Others	Lactones	-	1	1.26384e+07	1.67442e+07	1.44026e+07	1.49941e+07	1.70633e+07	1.55423e+07	1.55189e+07	1.68771e+07	1.60785e+07	1.73784e+07	1.49813e+07	1.3221e+07	1.45119e+07	1.6499e+07	1.46708e+07	-
mws1433	314.14	177.05	313.131	C18H19NO4	[M+H]+	N-Feruloyltyramine	Alkaloids	Phenolamine	66648-43-9	1	51128.9	31091.9	21352.9	118340	149939	395159	81585.3	177313	169948	609619	46303.5	105851	207843	133210	169129	-
PDN018956	297.24	71.09	296.235	C18H32O3	[M+H]+	8-hydroxyoctadeca-9,11-dienoic acid	Others	Others	-	2	108646	158473	127933	183974	175641	243457	195961	211958	159395	72874.3	71123.3	86419.1	127234	147552	142737	-
Wacyp09192	415.21	119.09	414.204	C24H30O6	[M+H]+	2,5-O-Di-CinnamylSorbitol	Phenolic acids	Phenolic acids	-	1	1.11036e+07	1.79857e+07	2.46107e+07	1.57167e+07	2.68958e+07	17442854	2.11207e+07	1.32156e+07	1.3907e+07	9.24678e+06	9.55613e+06	1.41266e+07	2.22105e+07	1.85178e+07	2.20124e+07	-
pmd0130	468.31	184.07	467.301	C22H46NO7P	[M+H]+	LysoPC 14:0	Lipids	LPC	20559-16-4	1	326938	389503	314617	275459	268648	340765	365772	424011	405924	367573	325634	422534	307266	289926	241862	-
MWS201471	310.18	84.08	309.169	C15H23N3O4	[M+H]+	Lys-Tyr	Amino acids and derivatives	Amino acids and derivatives	35978-98-4	3	76268.6	128541	113435	115210	95074	120862	223558	232774	172398	150331	179750	239837	138390	161176	155180	-
MWSmce607	120.07	56.05	119.058	C4H9NO3	[M+H]+	L-Threonine	Amino acids and derivatives	Amino acids and derivatives	72-19-5	3	462586	505158	509328	517483	506344	527534	889276	894375	869468	1.07461e+06	1.0073e+06	1.1622e+06	790690	805674	771479	ko00260,ko00261,ko00290,ko00470,ko00860,ko00970,ko01100,ko01110,ko01230,ko02010
pmb2165	412.25	184.07	411.239	C18H38NO7P	[M+H]+	LysoPC 10:0	Lipids	LPC	22248-63-1	3	310099	368506	311565	357940	327174	520149	396737	517175	274696	361410	306561	427652	302768	320801	298710	-
MWStz040	116.07	70.07	115.063	C5H9NO2	[M+H]+	L-Proline*	Amino acids and derivatives	Amino acids and derivatives	147-85-3	1	1.63279e+07	1.40153e+07	1.61828e+07	1.77097e+07	1.51947e+07	1.78914e+07	2.84694e+07	2.94329e+07	2.69383e+07	3.11834e+07	2.96452e+07	3.27436e+07	2.6446e+07	2.25849e+07	2.24488e+07	ko00330,ko00332,ko00470,ko00970,ko01100,ko01110,ko01230,ko02010
mws4174	222.1	138.05	221.09	C8H15NO6	[M+H]+	N-Acetyl-D-mannosamine	Others	Saccharides	7772-94-3	3	178977	192892	184724	195740	169159	166928	97720.6	116180	126629	124206	118136	129530	154114	171818	132893	ko00520,ko01100,ko01250
MWSmce585	104.07	59.01	103.063	C4H9NO2	[M+H]+	Methyl 3-aminopropanoate	Amino acids and derivatives	Amino acids and derivatives	4138-35-6	3	510916	427605	499290	499209	494888	491195	858693	872800	835652	820581	835139	935540	629206	667909	630847	-
Zmmp000969	255.1	123.06	254.09	C11H14N2O5	[M+H]+	5-Ribofuranosylnicotinamide	Nucleotides and derivatives	Nucleotides and derivatives	107325-67-7	1	2.00686e+06	1.78539e+06	1.94542e+06	3.0405e+06	2.63372e+06	3.37984e+06	4.02535e+06	4.23913e+06	3.85044e+06	5.72323e+06	5.2379e+06	6.59976e+06	3.21533e+06	3.62941e+06	3.27286e+06	-
PDP030333	118.09	55.05	117.079	C5H11NO2	[M+H]+	2-N-Propyl-1,3-dioxolane	Others	Others	-	3	1.28963e+07	1.36688e+07	1.28967e+07	1.82689e+07	1.63974e+07	1.91878e+07	2.8959e+07	2.64605e+07	2.57819e+07	3.8015e+07	3.84937e+07	4.6864e+07	2.38977e+07	2.37257e+07	2.26023e+07	-
Rfn01729	295.15	149.02	294.147	C16H22O5	[M+H]+	(3R),(6R)-6-hydroxy-de-O-methyllasiodiplodin	Others	Lactones	-	3	152513	158906	145218	150054	141318	142877	120836	162098	159184	170954	147751	174439	154616	123726	149362	-
PDP190256	352.16	220.12	351.154	C15H21N5O5	[M+H]+	2-(hydroxymethyl)-5-{[(2E)-2-methyl-4-[(9H-purin-6-yl)amino]but-2-en-1-yl]oxy}oxolane-3,4-diol	Organic acids	Organic acids	-	2	217549	118554	223163	89718.4	178283	175561	90586.1	85119.8	144659	26372.5	33888.4	27473.4	78028.5	72738.7	95362.4	-
Zmcp008957	447.31	429.3	446.303	C27H42O5	[M+H]+	Spirost-5-en-3,17,24-triol (24-Hydroxypennogenin)	Steroids	Steroidal saponins	113960-61-5	3	63547.1	54198.8	47099.4	44588.1	81344.9	67274.2	66985.4	52021	57793	37260.2	71384.8	65595.8	38001.8	48495.4	49390.4	-
Lcfp031603	267.13	121.06	266.127	C13H18N2O4	[M+H]+	N5-(4-Methoxybenzyl)glutamine	Amino acids and derivatives	Amino acids and derivatives	-	2	136479	239005	177268	14168.2	18930.6	23843.3	622107	590332	559165	94662	72656.5	79176.8	199536	157807	189209	-
pme1313	237.09	192.07	236.08	C11H12N2O4	[M+H]+	L-Formylkynurenine	Amino acids and derivatives	Amino acids and derivatives	1022-31-7	3	17328.9	40328.9	26682.2	42442.2	45630.1	51359.4	54131	89031.3	86069.1	32908.6	61431.4	73213.3	38045	51496.4	55561.6	ko00380,ko01100,ko01240
WapTKC042451	195.14	93.07	194.131	C12H18O2	[M+H]+	Tricycloekasantalic Acid	Terpenoids	Sesquiterpenoids	1837-15-6	3	54239.9	94448.3	60082.6	44072.7	89480.5	99353.6	60953.2	56176.8	62106.2	51899	27740	52716.9	35799.1	67527.1	48216.5	-
MWS201465	295.13	120.08	294.122	C14H18N2O5	[M+H]+	Glu-Phe	Amino acids and derivatives	Amino acids and derivatives	20556-22-3	3	56225.5	83368	75151.8	96778.9	54333.4	72143.4	95356.2	102684	98967.1	120431	96550.2	108790	73648.2	71322.8	70384.9	-
Wacyp01167	229.15	142.09	228.147	C11H20N2O3	[M+H]+	(6-amino-3-oxohexan-2-yl)proline	Amino acids and derivatives	Amino acids and derivatives	-	1	599299	850154	633452	571180	443327	597140	891918	958419	887321	726481	470168	776328	616367	654765	597067	-
PDP110677	507.15	188.07	506.142	C24H26O12	[M+H]+	2-(4-hydroxy-3,5-dimethoxyphenyl)-7-methoxy-5-{[3,4,5-trihydroxy-6-(hydroxymethyl)oxan-2-yl]oxy}-4H-chromen-4-one	Flavonoids	Flavones	-	3	51498	40884.8	39489.7	96594.1	67303.3	134016	99963.1	206754	145304	187613	249614	415594	143928	86449.7	115399	-
Lmrj002087	247.13	86.09	246.122	C10H18N2O5	[M+H]+	L-Isoleucyl-L-Aspartate	Amino acids and derivatives	Amino acids and derivatives	-	2	91476.3	84191.8	98184.1	90254.8	127005	112424	104905	83254.3	86702.8	62597.6	59641	67531.8	90101.6	75324.3	62798.3	-
PDP076934	195.14	163.04	194.131	C12H18O2	[M+H]+	(5S,6R)-5-methyl-6-(3-oxobutyl)cyclohept-2-en-1-one	Terpenoids	Sesquiterpenoids	-	1	1.35381e+06	1.60257e+06	1.31888e+06	1.1854e+06	1.47959e+06	1.11633e+06	1.38595e+06	1.42033e+06	1.67387e+06	1.57071e+06	1.2264e+06	1.92205e+06	1.01347e+06	1.29193e+06	1.26525e+06	-
Wbjp001169	221.09	130.06	220.085	C11H12N2O3	[M+H]+	o-Carboxy-5-hydroxytryptamine	Alkaloids	Alkaloids	-	1	221850	304246	222140	193684	142849	216183	377472	262511	270378	242658	225336	356300	210579	229770	211288	-
Walp008255	390.36	328.32	389.351	C22H47NO4	[M+H]+	2-aminodocoSane-1,5,7,21-tetraol	Lipids	Sphingolipids	-	1	130183	174656	124858	178745	148147	179527	128963	123215	92302.4	100606	68557.2	133439	260640	273169	254288	-
MWSHC2054	136.06	119.04	135.054	C5H5N5	[M+H]+	Adenine	Nucleotides and derivatives	Nucleotides and derivatives	73-24-5	3	4.64296e+06	5.80967e+06	4.67936e+06	5.4125e+06	5.2512e+06	5.78227e+06	5.19263e+06	4.72723e+06	5.07709e+06	1.32252e+06	1.24869e+06	1.58363e+06	4.46431e+06	3.712e+06	3.48176e+06	ko00230,ko00908,ko01100,ko01110,ko01232
Lcfp224172	343.15	163.08	342.147	C20H22O5	[M+H]+	Dipropyleneglycoldibenzoate	Others	Others	20109-39-1	1	4.36365e+06	3.93864e+06	4.33984e+06	4.4908e+06	4.44934e+06	4.1499e+06	4.67126e+06	4.56253e+06	4.24369e+06	4.88058e+06	4.3226e+06	4.08178e+06	4.34232e+06	4.42458e+06	4.35432e+06	-
Lcfp121227	239.15	89.06	238.142	C10H22O6	[M+H]+	Pentaethyleneglycol	Others	Alcohol compounds	4792-15-8	1	312578	355196	233538	368670	335166	976309	527466	564559	457859	315590	311433	318507	279302	279531	292897	-
Salp002154	329.15	120.08	328.142	C18H20N2O4	[M+H]+	Phe-Tyr	Amino acids and derivatives	Amino acids and derivatives	-	3	118747	109455	172157	146547	130932	113048	231095	231285	185608	286919	362591	299074	158328	211010	207446	-
PDP150660	293.25	95.08	292.24	C19H32O2	[M+H]+	isoincensole	Others	Others	-	2	147131	241913	181333	132492	109552	182655	401032	399918	391946	176176	138877	207508	174684	194933	192368	-
Rfn01259	130.09	84.09	129.079	C6H11NO2	[M+H]+	(2R,4R)-4-methylpyrrolidine-2-carboxylic acid	Alkaloids	Alkaloids	31137-95-8	3	1.12275e+07	1.37818e+07	1.44153e+07	1.99979e+07	1.6077e+07	1.77474e+07	3.42363e+07	2.25322e+07	2.81477e+07	2.06112e+07	2.8356e+07	3.01522e+07	2.25585e+07	2.24984e+07	1.73102e+07	-
Wbmp002283	146.06	118.06	145.053	C9H7NO	[M+H]+	Α-hydroxyquinoline*	Alkaloids	Alkaloids	-	2	12685.5	28334.1	19385.3	31398.8	30432.5	34411.1	59059.5	64071.7	44307.8	65379.1	72821.4	95351.2	33061.7	38112.7	43338	-
MWS201396	318.15	188.07	317.138	C16H19N3O4	[M+H]+	Hyp-Trp	Amino acids and derivatives	Amino acids and derivatives	-	2	22446.2	8474.01	11148	24728.8	11886.8	16706.6	30587.3	25805.2	33376	42042.1	39926.5	53039.1	27506.1	25816.7	15345.8	-
Smcp001137	188.07	118.06	187.063	C11H9NO2	[M+H]+	naphthisoxazol A*	Alkaloids	Alkaloids	-	1	5.26335e+06	6.31507e+06	4.82171e+06	7.6644e+06	7.05354e+06	8.02819e+06	1.17231e+07	1.21905e+07	1.0253e+07	1.55807e+07	1.57761e+07	1.93347e+07	9.01218e+06	1.01599e+07	9.87331e+06	-
Lacp001431	268.15	136.06	267.147	C14H21NO4	[M+H]+	N-(3-hydroxy-4-methoxyphenethyl)-4-hydroxybutanamide	Alkaloids	Alkaloids	-	3	2.16231e+07	2.85296e+07	2.18457e+07	2.45252e+07	2.46151e+07	2.86769e+07	2.38592e+07	2.92968e+07	2.27545e+07	1.04817e+07	1.07035e+07	1.36598e+07	2.0387e+07	1.94297e+07	2.08829e+07	-
MWS201444	204.1	84.04	203.091	C7H13N3O4	[M+H]+	Gln-Gly	Amino acids and derivatives	Amino acids and derivatives	2650-65-9	3	6.75057e+06	6.79867e+06	7.25291e+06	5.76058e+06	6.86143e+06	5.00764e+06	6.50347e+06	6.86261e+06	6.28142e+06	5.74339e+06	5.53278e+06	6.8869e+06	7.01598e+06	6.11486e+06	6.71749e+06	-
pmp000626	261.16	243.15	260.152	C15H20N2O2	[M+H]+	Baptifoline	Alkaloids	Quinorisidine alkaloids	732-50-3	3	45867.3	56912	45793.1	53840.3	35163.3	40130.6	46591.2	54168	37630.2	44547.1	43101.2	40375.4	22113.1	37771.3	37480.9	-
Rlp001659	225.07	119.05	224.069	C11H12O5	[M+H]+	4-(hydroxymethyl)-6,7-dimethoxy-3H-2-benzofuran-1-one	Others	Others	-	2	18636.1	19147.2	23160.1	41845.1	42290.7	73619.3	100067	136483	113570	116012	146289	100799	72475.2	81756.3	81860.1	-
Zkep00434	365.11	203.05	342.116	C12H22O11	[M+Na]+	Turanose	Others	Saccharides	547-25-1	2	2.49194e+06	2.35559e+06	2.5299e+06	1.61847e+06	1.65292e+06	1.29226e+06	2.66163e+06	2.56295e+06	2.75037e+06	1.8914e+06	2.47271e+06	573774	1.7881e+06	1.99567e+06	2.31597e+06	-
Zmjp003291	595.17	433.12	594.159	C27H30O15	[M+H]+	Vitexin-2''-O-galactoside*	Flavonoids	Flavones	-	1	2.11541e+06	2.3339e+06	2.18406e+06	326360	426844	384748	2.55582e+06	2.92914e+06	1.85329e+06	309641	362095	447541	1.2269e+06	1.08523e+06	1.27282e+06	-
PDP001799	595.16	433.11	594.159	C27H30O15	[M+H]+	3'-Hydroxypuerarin-7-O-glucoside*	Flavonoids	Isoflavones	-	1	2.06376e+06	2.3518e+06	2.28661e+06	356075	312201	392223	2.26753e+06	2.63074e+06	2.00039e+06	363617	320401	437989	1.32489e+06	1.59108e+06	1.06805e+06	-
WaTKp01741	131.05	103.05	130.042	C9H6O	[M+H]+	4-Ethynylbenzaldehyde	Others	Aldehyde compounds	63697-96-1	1	138488	147304	131978	164389	150085	163426	223772	237101	227147	322972	299664	358570	182617	193749	223307	-
mad1424	427.05	295.05	426.043	C17H14O13	[M+H]+	Ditartaroyl-hydroxycoumarin	Lignans and Coumarins	Coumarins	-	3	118838	199219	144195	150836	123605	131466	128226	184277	165867	131351	119288	185202	246272	125744	206473	-
Zbqp002613	203.12	144.08	202.111	C12H14N2O	[M+H]+	1-(2-(pyridin-3-yl)-2,3-dihydro-1H-pyrrol-1-yl)propan-1-one	Alkaloids	Pyridine alkaloids	-	3	72898.5	86871.7	77720.9	74159.8	64947	65632.5	99573	87432.4	75895.1	76438.7	77193.5	77099.4	73700.9	55894.5	75521	-
MWS201381	292.13	188.07	291.122	C14H17N3O4	[M+H]+	Ser-Trp	Amino acids and derivatives	Amino acids and derivatives	94421-70-2	2	46265.3	43588.4	72427.2	95584.6	82847.3	105858	50546.5	48448.1	48687.2	57859.1	48601.4	74174.9	62504.8	36535.6	54352.5	-
Zjhp082678	1047.5	429.3	1046.49	C50H78O23	[M+H]+	Spirost-5-en-12-one-3-O-glucosyl(1→2)[xylosyl(1→3)]glucosyl(1→4)galactoside*	Steroids	Steroidal saponins	-	1	76964.8	125032	95395.6	49789.8	50747.8	68285.5	30098.6	59476.7	28364.8	19693.5	29730.9	39526.8	80345.8	42936.6	85649	-
Zjhp090608	303.12	107.05	302.115	C17H18O5	[M+H]+	Polygonatone D	Flavonoids	Chalcones	-	3	32578.9	35663.4	36226.8	19107.1	24780.9	20099.9	30701.5	20561.2	26240.2	27025.3	27236.8	26619.5	52150.8	24774.8	51308.1	-
Zmdp000292	189.14	70.07	188.127	C7H16N4O2	[M+H]+	Arginine methyl ester*	Amino acids and derivatives	Amino acids and derivatives	-	1	361287	385348	375431	333706	296005	306905	687313	666741	957682	532419	582957	551380	495230	504231	472550	-
Zbqp001029	203.15	70.07	202.143	C8H18N4O2	[M+H]+	3-(triazan-2-yl)propyl L-prolinate*	Amino acids and derivatives	Amino acids and derivatives	-	1	69150.8	90202.3	79433.2	58562.6	66638.8	56912.5	131321	151604	222407	131615	131603	130938	98458.9	109594	128337	-
zjhp111802	212.07	184.08	211.063	C13H9NO2	[M+H]+	carbazole-3-carboxylic acid	Alkaloids	Alkaloids	51035-17-7	3	58447.5	88382.5	59298.8	59793.5	74454.3	90728.2	49031.7	92297	61603.4	73745.7	57833.7	84456.3	51040.3	45752	58201	-
pme1286	385.13	250	384.122	C14H20N6O5S	[M+H]+	S-Adenosyl-L-homocysteine	Amino acids and derivatives	Amino acids and derivatives	979-92-0	3	28030.6	21011.4	17846.9	20159.9	13880.4	26279.1	29795	23987.1	30424	27993.8	28411.7	41478.4	26823.6	22008.4	23226.8	ko00270,ko01100,ko01230,ko01240
MWSmce598	829.28	325.11	828.275	C30H52O26	[M+H]+	Maltopentaose	Others	Saccharides	34620-76-3	3	273853	456786	341338	343929	421728	304541	268585	425201	379563	272645	322031	261866	381514	504935	326444	-
Wacyp02200	203.14	84.04	202.132	C9H18N2O3	[M+H]+	L-Glutamine tert-butyl ester	Amino acids and derivatives	Amino acids and derivatives	41444-88-6	1	457791	373058	381708	302690	188136	231942	2.03499e+06	2.64701e+06	2.02828e+06	620615	593785	937229	649760	783634	742578	-
Rfn001798	229.15	70.07	228.147	C11H20N2O3	[M+H]+	H-Pro-Ile-OH	Amino acids and derivatives	Amino acids and derivatives	51926-51-3	1	335332	401632	391254	310879	225311	320870	495904	655820	452877	314757	364265	503545	309902	351029	323927	-
pmb0764	144.05	113.03	143.041	C6H9NOS	[M+H]+	5-(2-Hydroxyethyl)-4-methylthiazole	Others	Others	137-00-8	3	36425.8	30153.2	38133.6	64174.8	58303.1	88469.2	58851	74480.6	69682	41683	47874	67647.1	48431.9	58841.6	38716.3	ko00730,ko01100,ko01240
Lcrp000331	345.17	137.06	344.162	C20H24O5	[M+H]+	fragransin A2*	Lignans and Coumarins	Lignans	-	3	40594.9	23496.8	29526.2	46999.1	25047.9	209091	42796.8	68346.9	39716.3	301914	90055	73055.5	66011.5	58327.1	85533.5	-
MWStz334	314.27	81.07	296.235	C18H32O3	[M+NH4]+	13(S)-Hydroxyoctadeca-9(Z),11(E)-dienoic acid (13-HODE)	Lipids	Free fatty acids	18104-45-5	1	39458.5	77215.8	31563.8	105357	57855.2	59193.2	115354	79575.5	43065.8	32530.7	53598.2	65619.5	56358.5	56854.7	60865.2	-
Qmgp102023	412.32	394.31	411.314	C27H41NO2	[M+H]+	Cyclopamine	Alkaloids	Terpenoid alkaloids	4449-51-8	2	52340.6	70816.8	60425.2	66923.9	60410.2	58324.2	149784	125687	185683	176846	174606	202347	110934	106780	113633	-
Zmmp001941	268.1	136.06	267.095	C9H17NO8	[M+H]+	Hydroxythreonine xyloside	Amino acids and derivatives	Amino acids and derivatives	-	3	3.12546e+07	3.08127e+07	2.61154e+07	3.15991e+07	2.5017e+07	3.53327e+07	3.09606e+07	3.34459e+07	2.8511e+07	1.31151e+07	1.27777e+07	1.88954e+07	2.26695e+07	2.05262e+07	2.27886e+07	-
WapTKC122489	352.16	220.12	351.154	C15H21N5O5	[M+H]+	O-beta-D-Xylosylzeatin*	Alkaloids	Alkaloids	-	1	201425	113160	114500	172384	103104	124630	103921	104921	69108.4	23653.1	22069.9	26695.6	144134	137542	113738	ko00908,ko01110
Wasyqp3230	374.15	177.05	373.137	C16H23NO9	[M+H]+	4-O-Feruloyl Aminogalactitol	Phenolic acids	Phenolic acids	-	1	304232	391933	328551	278713	334570	376256	1.13095e+06	1.42821e+06	1.26981e+06	603702	565190	651275	485748	463696	522758	-
Lazn006152	343.15	105.03	342.147	C20H22O5	[M+H]+	Isoshonanin	Lignans and Coumarins	Lignans	-	3	3.67024e+06	3.68176e+06	3.94992e+06	3.85884e+06	4.03872e+06	3.57074e+06	3.73952e+06	3.5169e+06	4.01955e+06	2.08701e+06	3.67951e+06	3.92105e+06	4.00528e+06	3.77548e+06	3.53333e+06	-
pmb2221	318.3	60.04	317.293	C18H39NO3	[M+H]+	Phytosphingosine	Lipids	Sphingolipids	554-62-1	3	4.06859e+06	3.48194e+06	4.43838e+06	4.25121e+06	4.03944e+06	4.39116e+06	3.89352e+06	5.06673e+06	5.11215e+06	3.89263e+06	3.1777e+06	2.71055e+06	3.9782e+06	3.99544e+06	3.93523e+06	ko00600,ko01100
Lmhp001670	231.17	72.08	230.163	C11H22N2O3	[M+H]+	L-Valyl-L-Leucine	Amino acids and derivatives	Amino acids and derivatives	3989-97-7	1	379447	408060	380747	290262	377598	362162	141211	168857	162538	89003.5	91287.4	138279	195581	197885	195310	-
Lafp002722	389.15	155.07	388.136	C17H24O10	[M+H]+	3-Hydroxy-1-(4-hydroxy-3,5-dimethoxy-phenyl)-propan-1-one glucoside	Phenolic acids	Phenolic acids	-	2	53781.3	50392.4	45701.1	46510.7	39924	61855.6	44842.2	28746.3	78446.6	83479.9	42312.7	94732	52043.3	65798.8	56050.9	-
Layp003047	1227.56	609.36	1226.56	C56H90O29	[M+H]+	Yayoisaponin B	Steroids	Steroidal saponins	-	1	287942	212961	161504	190797	129337	167791	296115	187803	110395	106882	212589	323016	379299	230479	237135	-
pmb0197	298.11	166.07	297.107	C11H15N5O5	[M+H]+	N7-Methylguanosine	Nucleotides and derivatives	Nucleotides and derivatives	20244-86-4	3	170108	203148	166336	237607	219702	287156	178594	146310	144147	104666	119196	157690	143693	129421	144457	-
WapTKC027082	293.21	107.08	292.204	C18H28O3	[M+H]+	Trisporol C	Terpenoids	Sesquiterpenoids	26094-65-5	1	16222.4	30598.3	34873.6	58949.5	42094	64473.6	73222.2	38012.1	37382	16756.9	38835.9	24749.7	32257.7	48922.8	51959.4	-
Sadp001863	254.16	195.11	253.154	C11H19N5O2	[M+H]+	Verpacamide A	Alkaloids	Alkaloids	-	2	951721	1.38276e+06	1.21799e+06	2.81099e+06	2.35003e+06	2.33827e+06	2.70191e+06	3.22845e+06	2.47338e+06	2.17315e+06	1.69687e+06	2.64793e+06	1.83534e+06	1.83224e+06	1.34805e+06	-
pme0264	243.1	127.05	242.09	C10H14N2O5	[M+H]+	Thymidine	Nucleotides and derivatives	Nucleotides and derivatives	50-89-5	3	57941.5	62343.9	54992.1	25951.9	22768	41456.8	28986.2	53174.9	28050.9	17161.1	18186.3	10502.9	27528.1	34839.5	37282.3	ko00240,ko01100,ko01232
Lmhp009129	482.32	184.07	481.317	C23H48NO7P	[M+H]+	LysoPC 15:0(2n isomer)*	Lipids	LPC	-	1	767562	981974	854130	871257	1.10352e+06	1.31655e+06	1.19436e+06	1.15791e+06	1.23905e+06	1.14824e+06	985269	1.48114e+06	891117	951760	878903	-
Ladp002110	206.04	160.04	205.037	C10H7NO4	[M+H]+	4-hydroxy-2-oxo-1,2-dihydroquinoline-3-carboxylic acid*	Alkaloids	Quinoline alkaloids	73776-24-6	2	205683	281480	232456	401108	312456	432047	485688	565698	545511	777432	737183	837223	419285	454537	390911	-
MWS201483	279.13	120.08	278.127	C14H18N2O4	[M+H]+	Phe-Hyp	Amino acids and derivatives	Amino acids and derivatives	90965-82-5	3	73033.7	69099.8	69330.4	90532.3	69675.3	96525.4	94934.9	97557.3	99292.4	137146	165767	147399	96811.5	104041	104103	-
pmp000702	536.2	195.06	518.164	C22H30O14	[M+NH4]+	3'-O-D-glucosylgentiopicroside	Terpenoids	Monoterpenoids	-	3	13271.3	22606.5	31780.5	60575.2	53807.8	43863.2	68682.5	72639.7	77593.3	54761.9	58701.3	102313	30624.5	49659.4	47134.9	-
Zjhp082617	591.35	429.3	590.346	C33H50O9	[M+H]+	Gentrogenin-Glc	Steroids	Steroidal saponins	-	2	3.29609e+06	1.17939e+06	3.83401e+06	719262	1.06763e+06	1.24847e+06	1.53805e+06	1.9112e+06	1.90051e+06	950385	1.15257e+06	1.02331e+06	874579	1.75205e+06	1.77766e+06	-
Lazp004399	1077.51	591.35	1076.5	C51H80O24	[M+H]+	Tupichinin B	Steroids	Steroidal saponins	-	2	245979	167571	223911	55517.3	64223.5	70427.6	182525	178809	234878	54938.6	36220.8	25356.6	135275	98258.4	157682	-
pme1178	284.1	152.06	283.092	C10H13N5O5	[M+H]+	Guanosine*	Nucleotides and derivatives	Nucleotides and derivatives	118-00-3	2	1.72069e+06	2.40304e+06	1.85938e+06	3.44663e+06	2.56296e+06	3.17503e+06	1.20821e+06	1.46179e+06	1.31459e+06	602707	532195	635309	1.54076e+06	1.42901e+06	1.60585e+06	ko00230,ko01100,ko01232,ko02010
WapTKC036161	253.18	81.07	252.173	C15H24O3	[M+H]+	4-Hydroperoxyawabukinol	Terpenoids	Sesquiterpenoids	178178-20-6	1	42446.4	40041.9	22020.7	54297.9	58149.7	47238	36582.6	79174.1	35728.6	53433.4	35930.6	59052.4	40602	45843.6	29242.9	-
pmb1754	184.07	125	184.073	C5H15NO4P+	[M]+	Choline phosphate	Alkaloids	Alkaloids	107-73-3	3	889318	756622	776804	814865	692241	649265	405219	380831	430287	435603	473342	411717	636371	527066	614302	ko00564,ko01100
pme0230	268.1	136.06	267.097	C10H13N5O4	[M+H]+	Adenosine*	Nucleotides and derivatives	Nucleotides and derivatives	58-61-7	1	2.65822e+07	3.70712e+07	2.82039e+07	3.2149e+07	2.87151e+07	3.23951e+07	3.19472e+07	3.62263e+07	3.47602e+07	1.49336e+07	1.32594e+07	1.90419e+07	2.43095e+07	2.38097e+07	2.0872e+07	ko00230,ko01100,ko01232,ko02010
Hmbp001276	169.05	65.03	168.042	C8H8O4	[M+H]+	Gallacetophenone	Others	Ketone compounds	528-21-2	1	220328	224048	246189	128722	83898.9	148132	292814	253086	200394	139891	115231	196342	139857	173519	179616	-
Hmhp001812	282.12	136.06	281.112	C11H15N5O4	[M+H]+	2'-O-Methyladenosine*	Nucleotides and derivatives	Nucleotides and derivatives	2140-79-6	1	337684	369754	281567	474750	465872	593889	90319.1	114258	94439.6	45266.7	32517.8	60622.9	263341	191752	191026	-
Rfn02084	282.12	136.06	281.112	C11H15N5O4	[M+H]+	5'-O-methyladenosine*	Nucleotides and derivatives	Nucleotides and derivatives	139468-46-5	1	315850	450778	306035	592903	556822	638208	98483.8	109418	104980	49696.8	32501.6	39558.6	240258	263062	243132	-
MWSmce460	100.08	56.05	99.0684	C5H9NO	[M+H]+	2-Piperidone	Alkaloids	Piperidine alkaloids	675-20-7	3	171751	202143	151277	208539	171152	172031	209439	210297	150890	151802	151582	200210	143636	105195	100738	-
Wasyqp2717	318.12	139.04	317.111	C13H19NO8	[M+H]+	Hydroxybenzoyl Aminogalactitol	Alkaloids	Alkaloids	-	3	120664	186202	151031	52754.6	61763.5	69834.1	310172	385377	346415	82844.4	47595.2	157457	106213	104037	129301	-
pmb0069	122.06	105.03	121.053	C7H7NO	[M+H]+	Benzamide	Alkaloids	Alkaloids	55-21-0	3	385323	226636	321088	180623	157316	305146	81867.4	80409.9	54988.9	75749	70436.3	90417.6	162663	161375	139723	-
Zahp006076	177.05	131.05	176.047	C10H8O3	[M+H]+	2-Hydroxy-2,3-dihydronaphthalene-1,4-dione	Quinones	Quinones	63534-43-0	3	36779.3	28889.6	24040	35910	54364.2	65810.5	30405.2	61198	50351.8	50442	47833.1	75420.5	51355.3	61181.5	60313.9	-
MWS20672	366.17	120.08	365.159	C17H23N3O6	[M+H]+	Glu-Phe-Ala	Amino acids and derivatives	Amino acids and derivatives	-	3	34957.4	46030.8	57828.5	59113.4	39586.8	58010.1	73236.8	59338.3	56710.6	84306.2	73275.9	67778.5	57059.5	50016.1	55092.7	-
Walp008102	302.31	88.08	301.298	C18H39NO2	[M+H]+	2-Aminooctadecane-1,4-diol	Lipids	Sphingolipids	-	1	593786	611429	460390	633670	683174	646804	483597	500133	398799	413896	346112	515308	881197	818554	891235	-
pmb0484	104.11	60.08	104.107	C5H14NO+	[M]+	Choline	Alkaloids	Alkaloids	62-49-7	3	4.48795e+06	4.13339e+06	4.39148e+06	4.78528e+06	4.17544e+06	4.51271e+06	7.647e+06	8.20758e+06	7.92125e+06	7.15261e+06	7.93266e+06	7.90459e+06	6.13411e+06	5.69188e+06	5.93653e+06	ko00260,ko00564,ko01100,ko02010
Wbtp005759	303.05	303.05	302.043	C15H10O7	[M+H]+	1,2,5,7,8-pentahydroxy-3-methylanthracene-9,10-dione	Quinones	Quinones	-	3	41274.3	44458.1	44823.3	39494.3	55422.2	29361.3	47315.2	40297.7	33363.7	32488.5	41551	34444.8	43277.4	36172	36839.1	-
Rfn07761	258.28	258.28	257.272	C16H35NO	[M+H]+	Myristamine oxide	Others	Others	3332-27-2	2	125260	130335	105971	132193	67853.2	144302	107829	92250.3	107397	81488	97663.3	132155	148012	192986	120582	-
pmb1912	474.17	327.12	473.166	C20H23N7O7	[M+H]+	10-Formyltetrahydrofolate	Alkaloids	Alkaloids	2800-34-2	3	109642	147478	85439.5	72904.7	67038	80524	262923	215453	219882	76655.4	48717.2	111668	102365	70461	90946.8	ko00670,ko00970,ko01100,ko01200,ko01240
pme0021	166.09	120.08	165.079	C9H11NO2	[M+H]+	L-Phenylalanine	Amino acids and derivatives	Amino acids and derivatives	63-91-2	1	1.39943e+07	1.62172e+07	1.41162e+07	1.75578e+07	1.55722e+07	1.88931e+07	2.29559e+07	2.48336e+07	2.40817e+07	3.25954e+07	3.3056e+07	3.81306e+07	2.15981e+07	2.10038e+07	2.09153e+07	ko00360,ko00400,ko00460,ko00470,ko00940,ko00960,ko00966,ko00970,ko00996,ko00999,ko01100,ko01110,ko01210,ko01230,ko02010
MWSHY0174	291.09	139.04	290.079	C15H14O6	[M+H]+	(-)-Epicatechin	Flavonoids	Flavanols	490-46-0	3	16445	20297.7	22420	25291.7	26284	19383.1	13358.5	27009.3	29065.9	41032.7	24648.7	46987.8	38551.7	31080.2	20581.2	ko00941,ko01100,ko01110
zjmp122403	387.2	123.08	386.194	C19H30O8	[M+H]+	Corehoionoside C	Terpenoids	Monoterpenoids	-	3	19299.5	32349.6	35243.6	112537	84273	115379	48560	51731.3	78094.3	106332	90704.4	99768	76188.8	72253.6	51252.3	-
pme3337	384.12	252.07	383.108	C14H17N5O8	[M+H]+	Succinyladenosine	Nucleotides and derivatives	Nucleotides and derivatives	4542-23-8	1	240135	241647	186368	246062	258310	319884	347815	416599	417712	170944	200521	316184	219343	187865	324434	-
ZbWp001588	310.13	120.08	309.121	C15H19NO6	[M+H]+	3-(((S)-1-carboxy-2-phenylethyl)amino)-2,5-dihydroxycyclopentane-1-carboxylic acid	Others	Others	-	2	39034	36569.6	40882.1	47847.6	41117.2	49859.6	56949.1	59711.4	52943.2	82802.3	84060.4	70453.7	67737.3	64368.8	65199.4	-
Sadp003460	168.1	122.1	167.095	C9H13NO2	[M+H]+	2,5-Dihydrophenylalanine	Amino acids and derivatives	Amino acids and derivatives	-	3	614528	666957	637823	782496	660361	692886	1.07408e+06	1.04167e+06	1.07503e+06	1.41154e+06	1.50772e+06	1.69803e+06	953059	963827	876518	-
Ladp002935	190.05	144.04	189.043	C10H7NO3	[M+H]+	3-quinolinecarboxylic acid*	Alkaloids	Quinoline alkaloids	-	3	13472.1	37023.8	30455.8	50009.6	38777.9	32296.7	55274	49313.7	64503.3	93727.7	91904	96116.4	58001.6	56616.2	55283.2	-
Lagp003233	595.17	433.11	594.159	C27H30O15	[M+H]+	3'-Hydroxy-4'-O-β-D-glucosylpuerarin*	Flavonoids	Isoflavones	-	1	2.25429e+06	2.35141e+06	1.91543e+06	272185	340638	369563	2.29168e+06	2.71496e+06	2.21054e+06	268907	311578	470334	1.1917e+06	849055	1.15569e+06	-
Rlp02736	295.13	136.07	294.122	C14H18N2O5	[M+H]+	Tyrosyl-Hydroxyproline	Amino acids and derivatives	Amino acids and derivatives	-	1	204404	203248	207170	170198	205996	201116	86983	84667.1	91370.2	49335.5	84960.8	66221.1	110961	141834	91482.7	-
Lmqp002784	138.06	77.04	137.048	C7H7NO2	[M+H]+	Salicylamide	Alkaloids	Alkaloids	65-45-2	3	35734.1	40128.2	39116.6	113776	94122.6	93003	59118	72297	66660.3	123653	86677.7	137440	70278.4	54600	81326.6	-
MWSHC20102	197.08	151.04	196.074	C10H12O4	[M+H]+	3-Hydroxy-1-(4-Hydroxy-3-Methoxyphenyl)Propan-1-One	Others	Ketone compounds	2196-18-1	3	35707	39263.3	51340.8	108058	77067.9	145035	65366	65607.8	119648	43388.9	58768.6	53298.1	87418	68516.1	46202	-
Lacp001298	168.1	91.05	167.095	C9H13NO2	[M+H]+	4-Hydroxy-3-methoxy-β-phenethylamine	Alkaloids	Alkaloids	-	3	20305.9	26195	19505.2	23921.6	26941.3	18198.6	31455.2	35849.8	29539.2	44644.8	49492.1	63266.4	25662.1	30266.2	33134.7	-
MWS201478	253.12	120.09	252.111	C12H16N2O4	[M+H]+	Phe-Ser	Amino acids and derivatives	Amino acids and derivatives	16053-39-7	3	59297.3	64178.7	61634.1	64626.3	54802.2	54952.6	84586.7	75376.7	78953.8	95952.5	116354	118226	79364.5	74200.3	67561.3	-
Latp003160	195.06	117.03	194.057	C10H10O4	[M+H]+	6-Hydroxymellein	Lignans and Coumarins	Coumarins	70901-60-9	3	22322.3	29341.9	33902.8	24180.5	30315.4	21159.3	78296.3	111433	87367.7	68451.3	21952.7	44297.9	33654.4	50147.6	48960.5	-
Salp004092	410.31	295.21	409.298	C27H39NO2	[M+H]+	20-isoveratramine	Alkaloids	Steroid alkaloids	-	3	95501	98368.9	72150.1	99841.9	182926	160757	231634	153115	129702	192860	103219	137507	90626	115027	112922	-
WaJp001912	478.21	163.08	477.2	C24H31NO9	[M+H]+	Norreticuline Glucoside	Alkaloids	Isoquinoline alkaloids	-	3	11294.3	17263.4	13755.7	41390.6	52272.8	54438.4	36604.5	37821.7	34880.3	39885.5	39270.5	64226.7	24714.3	25572.3	43216.2	-
MW0106775	261.14	86.1	260.137	C11H20N2O5	[M+H]+	gamma-Glu-Ile*	Amino acids and derivatives	Amino acids and derivatives	23632-83-9	1	168793	93753.5	186565	211193	180373	234929	193297	199133	356085	316746	355700	471073	172791	428544	438682	-
MWSprf117	221.09	130.06	220.085	C11H12N2O3	[M+H]+	5-Hydroxytryptophan	Amino acids and derivatives	Amino acids and derivatives	4350-09-8	1	102878	136962	100979	163560	168151	167455	384571	392640	397088	295599	269540	260433	186683	210151	192757	-
Rfp01569	348.13	169.05	330.095	C14H18O9	[M+NH4]+	3-(beta-D-Glucopyranosyloxy)-4-methoxybenzoic acid	Phenolic acids	Phenolic acids	-	2	628605	861359	512052	436915	357876	502587	934094	1.08386e+06	910599	446579	288455	778218	586587	431107	553510	-
MWSslk102	155.01	119.04	154.005	C5H3ClN4	[M+H]+	6-Chloropurine	Nucleotides and derivatives	Nucleotides and derivatives	87-42-3	3	178071	154961	139387	152870	139395	169396	194550	185135	187134	147206	141810	175401	149318	122066	133970	-
Rfn02447	295.16	136.07	294.158	C15H22N2O4	[M+H]+	2-[[2-amino-3-(4-hydroxyphenyl)propanoyl]amino]-3-methylpentanoic acid	Alkaloids	Phenolamine	-	2	205141	264205	180525	185944	147885	227608	84949.2	124491	105277	48288.9	63977.1	50592.5	117842	137439	114878	-
Lmhp002001	265.15	72.08	264.147	C14H20N2O3	[M+H]+	L-Valyl-L-Phenylalanine	Amino acids and derivatives	Amino acids and derivatives	3918-92-1	3	106913	133751	102910	138777	137909	166527	71650.2	61853.2	37013.4	47663.1	54267.3	67432.2	112151	70612.3	67885.5	-
ZbWp002423	180.1	120.08	179.095	C10H13NO2	[M+H]+	N-methylphenylalanine	Amino acids and derivatives	Amino acids and derivatives	-	3	28806.6	75245.3	31397.8	46149.8	32076.9	51292.8	67820.8	85162.6	70245.3	123729	116791	104942	103580	70797.5	66698.2	-
MWSmce582	144.07	84.04	143.058	C6H9NO3	[M+H]+	Methyl L-pyroglutamate	Amino acids and derivatives	Amino acids and derivatives	4931-66-2	1	189259	143155	164455	334645	277062	290770	499749	563409	572906	723357	697868	658072	466538	407709	380917	-
WaXYp01907	382.17	220.12	381.163	C15H27NO10	[M+H]+	N-[(R)-2-Hydroxy-3,3-dimethyl-4-(β-D-glucopyranosyloxy)butyryl]-β-alanine	Alkaloids	Alkaloids	29493-59-2	2	875049	1.05341e+06	994272	810077	695471	1.1087e+06	1.36797e+06	1.29591e+06	1.389e+06	1.03085e+06	1.23626e+06	1.81244e+06	906458	900612	1.12231e+06	-
MWStz342	339.11	147.05	338.1	C16H18O8	[M+H]+	p-Coumaroyl quinic acid	Phenolic acids	Phenolic acids	1899-30-5	3	70582.8	85850.4	72901.5	36131.8	18902.8	25441.7	46437.1	38224	56532.6	37874	21410	42295.6	40122.9	47659.6	60983.3	ko00940,ko00941,ko00945,ko01110
WaXYp02237	267.13	121.07	266.125	C13H18O4N2	[M+H]+	glutamyl-tyramine	Amino acids and derivatives	Amino acids and derivatives	-	2	215137	220925	177973	18193	24061	28685.5	590733	594355	642407	73141	69135.5	92647.9	220331	211991	203217	-
MWStz302	264.23	219.17	263.225	C17H29NO	[M+H]+	Microgrewiapine A	Alkaloids	Piperidine alkaloids	1420777-30-5	3	392604	475393	416561	448326	407323	402741	396150	466780	332232	417158	439862	388456	425682	396917	362605	-
pmb0819	157.08	130.07	156.069	C10H8N2	[M+H]+	3-Indoleacetonitrile	Alkaloids	Plumerane	771-51-7	3	24468.4	23488.4	26825.3	28897.6	31063.4	34731.2	45291	54184.3	40607.9	61218.3	65012.6	76381.1	26910.4	32120.6	50110	ko00380,ko01100
Lagp002418	609.18	447.13	608.174	C28H32O15	[M+H]+	3'-Methoxydaidzin-4'-O-glucoside	Flavonoids	Isoflavones	-	3	131652	93385.7	193640	47270.1	63009.7	70374.7	156763	109856	147425	94496.8	73483.7	46762.7	168897	80195.7	121532	-
Zasp102439	118.06	91.05	117.058	C8H7N	[M+H]+	m-Aminophenylacetylene	Alkaloids	Alkaloids	54060-30-9	2	240943	226194	255738	315193	239868	315545	340087	368850	353388	363481	394958	455657	234669	314997	309739	-
MWStz073	102.05	84.05	101.048	C4H7NO2	[M+H]+	5-Hydroxy-2-pyrrolidinone	Alkaloids	Pyrrole alkaloids	62312-55-4	1	89688	123468	103784	132585	100248	109908	151686	151066	155442	152815	142089	132680	162462	139668	164973	-
pmp001309	465.1	303.05	464.096	C21H20O12	[M+H]+	6-Hydroxykaempferol-7-O-glucoside	Flavonoids	Flavonols	-	3	82543.7	17581	48158.4	158575	52300.2	76651.6	44586.3	38841.7	47943.2	25651.7	53282.1	46450.7	80211.5	53680	74577.7	-
Zjhp082616	577.37	271.21	576.366	C33H52O8	[M+H]+	Diosgenin-Gal	Steroids	Steroidal saponins	-	1	556918	771073	458693	118154	264460	168571	973052	1.01277e+06	774376	92467	88697.2	129020	1.47041e+06	637277	778948	-
WapTKC023619	389.22	209.15	388.21	C19H32O8	[M+H]+	Ampelopsisionoside*	Terpenoids	Sesquiterpenoids	138665-44-8	1	36834.1	20675	58304.3	28119.8	23353.7	49561.2	37303.2	46440.5	32453	31428.4	23180.6	45578.8	55199.9	37328.8	44117.6	-
PDP239672	104.07	58.06	103.063	C4H9NO2	[M+H]+	D-2-Aminobutyrate	Alkaloids	Alkaloids	2623-91-8	3	2.67789e+06	2.69857e+06	2.72861e+06	2.81853e+06	2.67811e+06	2.61365e+06	4.89985e+06	4.97431e+06	4.35982e+06	4.49333e+06	4.24361e+06	4.50899e+06	3.81291e+06	3.47817e+06	3.58486e+06	-
Walp004906	262.24	88.08	261.23	C14H31NO3	[M+H]+	2-Aminotetradecane-1,11,13-triol	Lipids	Sphingolipids	-	2	223337	324757	159389	265412	297166	465476	144610	147047	313560	200190	183406	666873	421729	410944	193932	-
Lmnp002413	595.17	449.11	594.159	C27H30O15	[M+H]+	Luteolin-6-C-glucoside-7-O-rhamnoside*	Flavonoids	Flavones	-	3	17623.1	18675.4	30936.2	47117.3	41669.2	74952.6	6585.16	17451.4	10978.9	54851.1	18422.9	17298.3	37509.4	28102.8	26330.2	-
pme3033	104.07	58.07	103.063	C4H9NO2	[M+H]+	N,N-Dimethylglycine*	Amino acids and derivatives	Amino acids and derivatives	1118-68-9	3	835390	742054	752264	852832	829316	837511	1.3311e+06	1.33733e+06	1.25686e+06	1.40366e+06	1.38098e+06	1.35295e+06	1.01761e+06	986543	1.07632e+06	ko00260,ko01100
Zjhp082650	931.45	445.29	930.446	C45H70O20	[M+H]+	3,24-Dihydroxy-spirostan-5-en-12-one-3-O-glucosyl(1→2)glucosyl(1→4)galactoside (Kingianoside I)	Steroids	Steroidal saponins	1202947-60-1	2	58398.3	38402.6	44937.5	68837.8	40131	46528.8	43306	30452.1	34210.3	66253	48800.4	61658.7	56850.8	44054.2	72153.9	-
Zjhp082619	593.37	431.32	592.361	C33H52O9	[M+H]+	Pennogenin-Glc	Steroids	Steroidal saponins	-	2	2.61901e+06	1.89359e+06	1.03608e+06	2.11659e+06	1.204e+06	805389	2.65992e+06	1.98047e+06	2.59293e+06	1.13642e+06	1.305e+06	743246	1.57611e+06	929462	2.31789e+06	-
Zjzp081819	755.42	593.37	754.414	C39H62O14	[M+H]+	2-Hydroxy diosgenin-Glc-Glc	Steroids	Steroidal saponins	-	3	277429	416431	345389	154027	115468	140320	289745	317411	355705	206214	195766	283421	202210	218894	190895	-
Qayp004206	1213.59	595.38	1212.58	C56H92O28	[M+H]+	Gitogenin-glucose-glucose-glucose-arabinose-glucoside*	Steroids	Steroidal saponins	-	3	83956	100567	59311.3	34117.5	43720.8	84729.3	123635	74042.7	105938	17455.4	24023.5	107202	163019	163212	132583	-
Wbjp003878	1211.57	593.37	1210.56	C56H90O28	[M+H]+	16-[5-[4-[4,5-dihydroxy-3-[3,4,5-trihydroxy-6-(hydroxymethyl)oxan-2-yl]oxyoxan-2-yl]oxy-3,5-dihydroxy-6-(hydroxymethyl)oxan-2-yl]oxy-3,4-dihydroxy-6-(hydroxymethyl)oxan-2-yl]oxy-7,9,13-trimethyl-6-[3-methyl-4-[3,4,5-trihydroxy-6-(hydroxymethyl)oxan-2-yl]oxybutyl]-5-oxapentacyclo[10.8.0.02,9.04,8.013,18]icos-6-en-10-one*	Steroids	Steroidal saponins	-	1	823788	1.09094e+06	854411	328577	289074	1.82808e+06	995334	654042	629328	158463	149368	1.45316e+06	2.00547e+06	1.38969e+06	861148	-
Zjhp083018	1211.57	413.31	1192.55	C56H88O27	[M+H2O+H]+	3-Hydroxy-cholest-5,14,16-trien-22-one-3-O-glucosyl(1→2)[xylosyl(1→3)]glucosyl(1→4)galactoside-26-O-glucoside (Polygonatumoside A)	Steroids	Steroidal saponins	-	1	583555	950836	822910	394727	344353	1.84161e+06	1.78691e+06	941520	775036	204814	230998	1.66724e+06	1.7722e+06	1.69435e+06	1.06459e+06	-
Lmmp003215	387.2	207.14	386.194	C19H30O8	[M+H]+	Icariside B2	Terpenoids	Sesquiterpenoids	108906-51-0	3	20524.6	43660	39857.2	131354	168557	150574	68644.4	82053.5	69300.4	166555	187360	198908	151766	106017	98863.6	-
Wcfp003695	207.14	95.08	206.131	C13H18O2	[M+H]+	Oleracone B	Others	Others	-	3	35200	23316.4	27234.3	187413	68136.2	42028.8	49659.9	26545.8	22255.9	132855	95964.3	87618.8	156605	89669.7	80181.7	-
Wbmp003594	492.3	492.3	491.288	C27H41NO7	[M+H]+	6-acetyldelpheline	Alkaloids	Alkaloids	-	3	261070	193263	120694	187638	366936	198082	253013	125200	217819	262195	288817	215300	356825	261837	189161	-
Layp003521	1213.58	595.38	1212.58	C56H92O28	[M+H]+	hostaplantagineoside B*	Steroids	Steroidal saponins	-	3	75531.6	68998.1	51297.2	30160.1	39155.8	108123	101846	49846.6	53831.2	27274.5	42085.6	100204	182621	205027	95364.6	-
Ladp003034	757.43	595.39	756.43	C39H64O14	[M+H]+	(25R)-5β-spirostan-1β,3β-diol-3-O-β-D-glucopyranosyl-(1→6)-β-D-glucopyranoside	Steroids	Steroidal saponins	-	3	716889	481488	502388	576967	397309	301419	691943	570125	816366	357359	458917	281119	627523	413542	721407	-
Zjmp101931	755.42	413.3	754.414	C39H62O14	[M+H]+	25(R)-ruscogenin-Glc-Glc	Steroids	Steroidal saponins	-	3	2.8045e+06	907604	1.20047e+06	1.33562e+06	858861	543555	2.21925e+06	2.04144e+06	2.19688e+06	1.14245e+06	1.15421e+06	735003	1.30509e+06	647416	1.65403e+06	-
Ladp003715	1193.6	413.3	1192.59	C57H92O26	[M+H]+	26-O-β-D-glucopyranose Glucosyl-(25R)-△5(6)-ene-16,22-diketone-furostane-3β,26-diol-3-O-α-L-rhamnosyl-(1→4)-O-α-L-rhamnosyl-(1→4)-[O-α-L-rhamnosyl-(1→2)]-O-β-D-pyranGlucoside	Steroids	Steroidal saponins	-	2	90007.8	85029.9	107218	46237.7	37041.1	105169	168934	80975	93715.7	30300.8	33252.6	169373	211146	173395	114930	-
pmp000254	237.11	149.06	236.105	C13H16O4	[M+H]+	Z-6-Hydroxy-7-methoxydihydroligustilide	Others	Lactones	-	3	430737	299591	163930	236282	431230	319756	158227	245497	101512	193246	156605	330104	191675	165530	120223	-
MWS201403	218.15	84.08	217.143	C9H19N3O3	[M+H]+	Lys-Ala	Amino acids and derivatives	Amino acids and derivatives	17043-71-9	3	36172.9	53721.5	41445.7	40133.4	40589.7	40620.1	50472.6	45723.7	30862.7	33303.5	46925.3	27373.7	44676.2	48204.4	43261.8	-
Rfn0661	160.1	114.09	159.089	C7H13NO3	[M+H]+	N-methyl cis-4-hydroxymethyl-L-proline	Amino acids and derivatives	Amino acids and derivatives	-	3	64635.6	39559	47440.5	101323	95061.3	115851	77206.4	57222.5	54316.2	103942	110487	110088	78840.2	84808.5	92904.8	-
Smnp003415	409.15	247.09	408.142	C20H24O9	[M+H]+	7-O-Methylaloesin	Flavonoids	Other Flavonoids	-	3	16072.5	34665.2	25706.3	41275.6	15809.4	42083.6	49144.8	35290.6	50949.3	59538.3	41645	81324	38429	42722.7	39274.5	-
MWSmce240	156.13	58.06	155.131	C9H17NO	[M+H]+	Triacetonamine	Alkaloids	Piperidine alkaloids	826-36-8	3	120588	120040	110868	39093.7	48180	40749.1	46640.4	47361.7	47899.4	58826.5	47062.2	79686.2	66692.9	76649.5	54693.8	-
Sasp001236	221.09	130.06	220.085	C11H12N2O3	[M+H]+	7-Hydroxy-tryptophan	Amino acids and derivatives	Amino acids and derivatives	-	1	148434	238943	198789	335251	293062	429164	382197	381838	417420	493178	417622	514230	309522	312758	332092	-
MWSHY0031	447.09	271.06	446.085	C21H18O11	[M+H]+	Apigenin-7-O-glucuronide	Flavonoids	Flavones	29741-09-1	3	20281.2	37869.3	12948	39387.2	63469.8	164570	13590	29374.7	23450.8	118865	31808	52863.2	15507.7	27270.8	29765.9	-
Walp012785	337.27	263.24	336.266	C21H36O3	[M+H]+	(Oxiran-2-yl)methyl octadeca-9,12-dienoate*	Lipids	Glycerol ester	856386-19-1	1	12682.9	20266.5	16140.5	14595.3	17209.4	10301.7	9212.12	9263.55	13962.4	16506.6	11768.4	10022.1	8095.01	11958.8	12839.9	-
WapTKC116268	871.47	397.31	870.461	C44H70O17	[M+H]+	Capsicoside C3*	Steroids	Steroidal saponins	125456-10-2	1	87024.9	91435.3	66129.4	52390.6	24573.5	38500.8	22328.4	25538.1	4328.9	9355.73	20833.5	19050.3	38208.6	39630.7	41288.9	-
Salp005133	394.31	295.21	393.303	C27H39NO	[M+H]+	verarine	Alkaloids	Steroid alkaloids	-	3	216633	210425	218399	174531	306503	337998	283944	230724	265277	223684	227687	345125	179812	216970	221348	-
Zjzp081862	1063.54	415.33	1062.52	C51H82O23	[M+H]+	Diosgenin-Glc-Glc-Glc-Glc	Steroids	Steroidal saponins	-	1	96805.3	107453	175576	17035.2	35541.4	23251.1	453547	821690	768535	48906	31095.3	29465.6	75412.6	77792.5	95219.6	-
Lmhp008763	452.28	311.26	451.27	C21H42NO7P	[M+H]+	LysoPE 16:1(2n isomer)	Lipids	LPE	-	1	25608.5	19899.6	36607.7	33319.7	30066.4	39087.7	47316.5	79603.4	60890.7	58507.9	63855.9	81593.9	36092.1	27199.4	23315.2	-
pmb1574	277.22	93.07	276.209	C18H28O2	[M+H]+	9,12-Octadecadien-6-Ynoic Acid	Lipids	Free fatty acids	61481-29-6	3	129318	136910	138093	123190	123681	117287	260662	282515	62937.3	97630.9	119417	123391	144690	129403	127655	-
Zjmp102004	357.1	135.04	356.09	C19H16O7	[M+H]+	ophiopogonanone C	Flavonoids	Other Flavonoids	-	3	25312	22481.3	16213.3	32963.3	31986.4	16183.3	25405.4	21343.7	33862.3	15985.5	25878	35647.7	20415	14570.9	19127.4	-
mws0675	335.06	123.06	334.057	C11H15N2O8P	[M+H]+	Nicotinamide D-ribonucleotide	Nucleotides and derivatives	Nucleotides and derivatives	1094-61-7	3	123580	112006	131366	65178.6	54644.3	62132.6	85495.7	70679.6	60059.6	49678	52507.1	48643.8	69793.6	60779.2	88340.1	ko00760,ko01100
Wcdp000970	121.06	103.05	120.058	C8H8O	[M+H]+	Acetophenone	Others	Others	98-86-2	3	34976.4	25107.8	34695.8	34401.7	34827.7	33773.1	48777.4	32990.8	31484.1	41955	37539.2	55841.1	44680.9	31885.6	27023.6	-
WapTKC006470	279.23	67.05	278.225	C18H30O2	[M+H]+	5,6-Epoxy-6,10,14-Trimethyl-9,13-Pentadecadien-2-one	Terpenoids	Ditepenoids	115028-53-0	1	144573	180130	133167	106472	115374	158507	317044	221142	289049	137128	62732.7	33451.8	135921	82490.5	50607.1	-
Jmyp005224	593.37	413.3	592.361	C33H52O9	[M+H]+	Furost-5,20(22)-diene-3,26-diol-26-O-glucoside	Steroids	Steroidal saponins	-	1	16460.5	40569.7	21006	19867.5	11697.8	20685.2	22525.6	40098.4	25896.8	11153	8788.58	7505.59	16920.5	17836.9	23671.4	-
PDP290550	676.52	270.17	675.484	C36H70NO8P	[M+H]+	1-dodecanoyl-2-(9Z-hexadecenoyl)-glycero-3-phosphocholine	Others	Others	-	3	40107.7	52639.2	62561.3	7640.36	10507.3	17863.6	132836	83767	85150.1	32162.5	16582.3	17214.1	25709.1	44348.7	32888.5	-
Zajp007311	373.13	343.08	372.121	C20H20O7	[M+H]+	3',4',5',5,7-Pentamethoxyflavone*	Flavonoids	Flavones	53350-26-8	3	15677.8	7962.53	16136.5	18855.5	28664.8	35535.1	12062.1	16112.8	20834.2	6173.91	4407.56	33670.3	16588	17852.2	16050.1	-
Hmjp003400	293.12	107.04	292.11	C19H16O3	[M+H]+	1,7-Bis-(4-hydroxyphenyl)-2,4,6-heptatrienone	Others	Ketone compounds	-	3	66915.6	68749.1	49629.2	40107.6	30261.3	51461.7	94420.5	147132	98241.6	111527	100848	115543	67712.1	60681.8	63387.8	-
Cmdp004421	737.41	575.36	736.403	C39H60O13	[M+H]+	Gentrogenin-3-O-glucosyl(1→4)fucoside (Kingianoside B)	Steroids	Steroidal saponins	145867-18-1	2	36072.1	72537.3	60998.9	42022	47217.6	41250.4	66915.4	83055.9	101388	10167.9	17129.9	32674.7	85908.8	46228	48918.2	-
pmp000097	142.09	124.07	141.079	C7H11NO2	[M+H]+	Guvacoline	Alkaloids	Piperidine alkaloids	495-19-2	3	14392	15641.8	20336	23034.5	15534.9	19796.3	19698.3	13555	21944.2	18706.9	20936.4	26591.8	12941	9983.01	14158.5	-
PDP177409	190.05	144.04	189.043	C10H7NO3	[M+H]+	3-Hydroxyquinoline-2-carboxylic acid*	Alkaloids	Alkaloids	-	3	15298.4	22461.3	19714.6	73281.3	52283.6	89518.9	20406.3	25579.1	26042.3	35444.3	21960.6	29064	38831.8	32983.7	24893.2	-
WapTKC027930	205.19	121.1	204.188	C15H24	[M+H]+	Cycloseychellene*	Terpenoids	Sesquiterpenoids	52617-34-2	2	4.49157e+06	4.95748e+06	4.25519e+06	4.99983e+06	5.83134e+06	5.66488e+06	5.54266e+06	5.62982e+06	4.93257e+06	6.13291e+06	5.01577e+06	5.49709e+06	5.00049e+06	5.8077e+06	4.52744e+06	-
PDP114864	293.21	149.1	292.204	C18H28O3	[M+H]+	10-Oxo-11,15-phytodienoic acid	Others	Others	-	1	44089	43883.3	58027.9	65252.5	49656.3	68266.7	56135.9	93560.4	25446.1	61055.8	50307.9	61041.1	35522.7	57380.4	60114.1	-
MWSslk148	611.16	303.06	664.185	C27H36O19	[M-3H2O+H]+	Rutin Trihydrate	Flavonoids	Flavonols	207671-50-9	3	128246	27777.8	48252.6	120813	43127.7	91779.9	59659.9	74220.4	38055	40849.6	67950.4	76140	188962	83140.6	149682	-
Wcfp001744	100.08	58.03	99.0684	C5H9NO	[M+H]+	N-Methyl-2-pyrrolidinone	Others	Others	872-50-4	3	7.08321e+06	9.40371e+06	7.74462e+06	9.76986e+06	8.014e+06	8.25734e+06	1.12167e+07	9.51253e+06	9.30815e+06	6.70392e+06	6.93194e+06	1.18915e+07	5.37251e+06	5.35121e+06	5.68602e+06	-
MWS1872	225.05	105.03	224.047	C14H8O3	[M+H]+	Hydroxyanthraquinone	Quinones	Anthraquinone	129-43-1	3	68799	82562.1	93813.7	32609.8	40183	17217.6	108421	49498.5	49102.3	31773.2	66285.1	82840.9	58353.8	67159.5	64810.7	-
Smgp004575	465.1	303.05	464.096	C21H20O12	[M+H]+	Quercetin-5-O-β-D-glucoside	Flavonoids	Flavonols	-	3	35829.7	42263.3	59007.6	166091	60405	56192.5	58758.2	61777.5	6864.71	40525.3	46722.2	63307.7	117889	76350	84535.5	-
WapTKC207821	263.24	81.07	262.23	C18H30O	[M+H]+	2-isopropyl-3,4,8,9-tetramethyl-5-methylenecyclodeca-3,8-dien-1-ol*	Terpenoids	Sesquiterpenoids	-	1	41503.5	25372.8	34821.6	54642.9	41794.9	28202.8	20249.1	28589.5	23641.5	40029.9	27204.9	36581.6	23032.4	25188	33467.9	-
WapTKC103332	265.14	187.11	264.136	C15H20O4	[M+H]+	5-[(1S)-1-hydroxy-2,6,6-trimethyl-4-oxocyclohex-2-en-1-yl]-3-methylpenta-2,4-dienoic acid*	Terpenoids	Sesquiterpenoids	-	1	49767.3	62844.3	73977.6	32348.2	44032.3	35568.1	15617.2	5287.74	10512.9	7642.55	8314.92	14818.9	24492.7	30106.4	21568.3	-
Lmnp002584	625.18	463.13	624.169	C28H32O16	[M+H]+	Hispidulin-8-C-(2''-O-glucosyl)glucoside	Flavonoids	Flavones	-	2	50306.2	137649	78403.2	5728.88	45702.4	56364	57225	78675.5	58456	86803	28644.4	65978.7	54975.5	86349	35448.7	-
WaQzp10481	295.23	151.11	294.219	C18H30O3	[M+H]+	(9R,13R)-10,11-dihydro-12-oxo-15-phytoenoic acid	Lipids	Free fatty acids	136845-14-2	1	384545	466155	348328	721199	646194	866998	491674	541095	363183	399201	347167	417915	388074	392022	401586	-
Zmdp000441	178.05	88.04	177.046	C6H11NO3S	[M+H]+	Alliin	Amino acids and derivatives	Amino acids and derivatives	17795-26-5	3	74774.7	183019	262549	41305.2	79010.4	84828.8	646081	168166	50164.2	107871	76231.6	117312	41492.6	38392.2	36381.5	-
HJAP026	625.18	463.13	624.169	C28H32O16	[M+H]+	Chrysoeriol-6-C-glucoside-4'-O-glucoside	Flavonoids	Flavones	-	2	35662	104632	85804	19870.5	34867.7	39570.5	96503	97026.5	99045.5	76618.6	36807.1	38136.7	50855.8	99521.5	54614.5	-
Lmxp006440	331.28	313.27	330.277	C19H38O4	[M+H]+	2-Palmitoylglycerol	Lipids	Glycerol ester	23470-00-0	1	96620.6	74513.4	72535.4	88572.7	96009.9	73040.8	106700	126907	91528.5	95173.1	108620	69336.1	57394.7	76983.4	96794.5	-
Zjbp081720	901.48	739.43	900.472	C45H72O18	[M+H]+	Spirost-5-ene-3,27-diol-3-O-rhamnosyl(1→2)O-[glucosyl(l→4)]glucoside	Steroids	Steroidal saponins	-	1	29874.8	52070.5	55445.5	16518.4	16076.4	45099.4	34800.5	73965.5	49071.2	24993.3	15655.5	32497.6	20341.3	31957.9	38216.3	-
Lcrp000382	345.17	137.06	344.162	C20H24O5	[M+H]+	tetrahydrofuroguaiacin B*	Lignans and Coumarins	Lignans	131829-51-1	3	24784.1	19794	24266.1	54126.6	26891.9	268188	39713.8	58841.8	60733.8	278771	76216.9	49340	77342.7	64414.1	92322.4	-
Lmbp002309	371.1	209.05	370.126	C17H22O9	[M+H]+	Sinapaldehyde-4-O-Glucoside	Others	Aldehyde compounds	154461-65-1	3	73375	58679.4	46575.7	64563.6	83369	65153.7	62841.5	55556.4	68027.1	152909	100148	60314.8	57418	58676.8	74461.2	-
Lmtp004146	275.09	107.05	274.084	C15H14O5	[M+H]+	Santalin	Others	Ketone compounds	7400-10-4	3	47415.5	20033.1	27154.2	4310.5	28810.2	22552.5	60403.3	56804.4	30173.5	15808.4	24929.5	22513.9	22350	71062.2	60347	-
Wasyqp1413	203.08	157.08	202.074	C11H10N2O2	[M+H]+	IPA imine	Amino acids and derivatives	Amino acids and derivatives	-	2	23501.1	24623.5	18963.1	28857	39141.8	40783	49184	38252	51055.5	49840.9	50951.5	68341.4	31452.1	29267.8	36588.1	ko01100,ko01110
Wdzp006596	269.17	107.08	268.168	C15H24O4	[M+H]+	11-hydroxy-8-oxo-alismoxide	Terpenoids	Sesquiterpenoids	-	1	26867.1	24158.2	26721.6	21529.5	38825.3	35557.8	25321.8	40756.3	24733.1	29107.6	19515.4	21091.1	25164.2	26810.9	28410.3	-
MWSmce549	303.25	57.07	302.246	C17H34O4	[M+H]+	1-Monomyristin	Lipids	Glycerol ester	589-68-4	1	515291	510675	531681	469289	408950	245590	407404	529616	439908	510220	289645	369347	374238	357031	300125	-
pmp000417	417.12	255.07	416.111	C21H20O9	[M+H]+	Daidzein-4'-O-glucoside*	Flavonoids	Isoflavones	-	3	36416.6	21284.2	32417.7	54917.3	69631.2	30769	29203.5	32428.1	10571.3	671952	20051	32167.4	55350.7	33671.8	80856	-
WapTKC008306	279.23	81.07	278.225	C18H30O2	[M+H]+	2-Hydroxy-14,15-Dinor-7-Labden-13-one	Terpenoids	Ditepenoids	-	2	36434.1	67084.6	43685.7	22464.2	41078.4	22731.1	118831	102725	88026.7	46071.9	28829.6	48146.6	46037.1	35094.3	46288.5	-
mws1526	359.13	197.08	358.126	C16H22O9	[M+H]+	Sweroside	Terpenoids	Monoterpenoids	14215-86-2	3	26264.4	17792.4	14761.9	38803.7	33539.4	35317.8	18208.4	19812.1	18174.7	20873.1	15747.2	29373.1	24202.4	22945.5	21745.2	-
Qamp005659	331.23	159.12	330.219	C21H30O3	[M+H]+	20,21-Dihydroxypregna-4,6-dien-3-one	Steroids	Steroid	-	3	22650.8	12235.2	22954	22348.8	23342	26584.9	33399.3	28039.1	26501.7	31250.6	31494.1	47813.5	20285.1	15223.9	31295	-
pme0014	148.06	84.04	147.053	C5H9NO4	[M+H]+	L-Glutamate	Amino acids and derivatives	Amino acids and derivatives	56-86-0	3	5.81761e+06	5.62915e+06	5.91204e+06	7.4697e+06	6.89524e+06	6.36391e+06	9.26008e+06	9.72395e+06	1.03008e+07	1.06534e+07	1.07154e+07	1.16166e+07	8.72585e+06	8.55489e+06	9.16988e+06	ko00220,ko00250,ko00330,ko00332,ko00340,ko00430,ko00470,ko00480,ko00524,ko00630,ko00650,ko00660,ko00860,ko00910,ko00970,ko01100,ko01110,ko01200,ko01210,ko01230,ko01240,ko02010
MWSmce190	148.09	74.02	147.089	C6H13NO3	[M+H]+	4-Hydroxy-L-Isoleucine	Amino acids and derivatives	Amino acids and derivatives	1219387-79-7	3	58200.1	56158.7	67578.4	47138.8	49812.4	65426.2	42950.5	84641.6	81101.1	93406.1	110966	82668.1	45635.8	86609.8	59265.3	-
Wasdp08141	179.14	95.08	178.136	C12H18O	[M+H]+	6-phenyl-hexan-2-ol	Others	Alcohol compounds	38487-94-4	1	19219.9	5492	21551	23605.1	20883.1	17581.9	21716	20812.7	29764.5	20933.6	16664.3	10229.2	21844.9	26928.3	22330.3	-
Zjmp102007	361.13	137.06	360.121	C19H20O7	[M+H]+	Ophiopogonanone E	Flavonoids	Other Flavonoids	588706-66-5	1	82527.8	39656.6	29243.5	12134.5	8556.11	108070	77158.8	156200	135579	443596	80805	72059.6	64959.1	71799.1	82400	-
MWS20185	295.19	137.06	294.183	C17H26O4	[M+H]+	[6]-Gingerol	Others	Ketone compounds	23513-14-6	3	45023.4	20304	52381.5	28669.3	39049.5	47050	84639	77668.5	113151	35271.9	33040.5	26753.6	53703.1	32718.1	25468.9	ko00945,ko01110
MWSmce706	129.07	56.05	128.059	C5H8N2O2	[M+H]+	Cyclo(Ala-Gly)	Amino acids and derivatives	Amino acids and derivatives	4526-77-6	3	93230.9	109288	102218	115557	96266.7	98920.7	140280	168226	155182	201210	223819	183354	185566	167336	167138	-
pma0461	277.22	93.07	276.209	C18H28O2	[M+H]+	14,15-Dehydrocrepenynic acid	Lipids	Free fatty acids	4154-44-3	3	85010.2	148290	121602	88403.4	69662.7	87561.4	152121	237889	70669.2	80370.1	88948.2	70678.5	95242.8	82381.1	94351.5	-
WapTKC021001	151.11	91.05	150.105	C10H14O	[M+H]+	Isopiperitenone	Terpenoids	Monoterpenoids	529-01-1	1	45865	155094	98358.4	118450	116209	167792	290730	147560	151021	91606	92704.6	238890	76009.5	88899.4	74519.4	-
PD0170033	279.23	95.09	278.225	C18H30O2	[M+H]+	3-(hydroxymethyl)-8'-methylspiro[cyclopentane-1,4'-tricyclo[6.3.1.02,5]dodecane]-1'-ol	Others	Others	-	1	27384.2	41970.3	35524.8	37258.2	41108	32729	64764.6	102460	78149	18650.8	29941	30529.8	34402.5	32541.1	32876.9	-
PDP017269	277.22	93.07	276.209	C18H28O2	[M+H]+	Dextropimaric acid	Terpenoids	Ditepenoids	-	1	808419	994779	824399	1.25266e+06	1.00097e+06	1.56201e+06	937424	1.05808e+06	157159	339419	885539	1.10955e+06	799843	985249	982864	-
MWSmce709	130.06	103.05	129.058	C9H7N	[M+H]+	Isoquinoline	Alkaloids	Isoquinoline alkaloids	119-65-3	3	47341.5	63621.5	47282.5	71457.5	51644.5	49909.9	104707	80077.6	85531.3	135428	104319	107591	54380.5	100617	69156.2	-
Walp013004	337.27	263.24	336.266	C21H36O3	[M+H]+	Glycidyl Linoleate*	Lipids	Glycerol ester	24305-63-3	1	23022.8	17500.1	21082.9	19273.7	22507.4	25005.8	13369.1	9461.87	8198.15	14141.8	14067	13438.2	11414.4	10069.2	11502.6	-
pme1184	268.1	152.06	267.097	C10H13N5O4	[M+H]+	Deoxyguanosine	Nucleotides and derivatives	Nucleotides and derivatives	961-07-9	3	85091.4	137533	100319	87567.4	40301.6	99981.6	62319.1	89553.4	39679	17042.5	18848.5	29881.4	65532.5	53036.8	53731.2	ko00230,ko01100,ko01232,ko02010
MWS00327g	106.05	60.04	105.043	C3H7NO3	[M+H]+	L-Isoserine	Amino acids and derivatives	Amino acids and derivatives	632-13-3	3	1.53557e+06	1.57131e+06	1.42392e+06	1.74494e+06	1.62615e+06	1.41676e+06	2.98042e+06	2.89548e+06	2.75794e+06	3.71208e+06	3.3434e+06	3.33435e+06	2.68199e+06	2.58489e+06	2.55977e+06	-
Lmhp009497	502.29	361.27	501.286	C25H44NO7P	[M+H]+	LysoPE 20:4*	Lipids	LPE	-	3	105529	19775.3	156862	198958	49993.3	330354	461568	215941	165643	122343	75791.9	204541	71782.2	71339	89432.8	-
Latp011219	149.1	121.06	148.088	C10H12O	[M+H]+	3,5-Dimethyl-2,3-dihydrobenzofuran	Others	Others	-	3	1.08334e+07	1.19532e+07	1.21621e+07	1.11033e+07	9.93157e+06	1.26478e+07	1.18933e+07	1.10236e+07	1.00785e+07	1.18693e+07	1.16761e+07	1.18808e+07	1.37889e+07	9.85644e+06	1.19719e+07	-
pmb0530	664.12	136.06	663.109	C21H27N7O14P2	[M+H]+	NAD+	Nucleotides and derivatives	Nucleotides and derivatives	53-84-9	3	23988.7	40783.6	30879.2	31016.7	35999	50186.1	54374.8	51395.6	43428	24905.4	26057.3	47247.4	26330.7	25166.1	29377.8	ko00190,ko00730,ko00760,ko01100,ko01240,ko04148
Wagp006039	183.08	98.98	182.071	C6H15O4P	[M+H]+	2-Hexylphosphoric Acid	Others	Others	-	3	356201	919121	385113	464871	771766	581917	486911	689699	599013	451580	335779	459409	822947	463638	380017	-
Zjhp090623	359.15	137.06	358.142	C20H22O6	[M+H]+	5-hydroxy-7-methoxy-6,8-dimethyl-3-(2'-hydroxy-4'-methoxybenzyl)-chroman-4-one	Flavonoids	Other Flavonoids	-	1	16428.4	22413.3	10405.8	20462.1	7249.44	43619.3	38858.5	49613.1	20149.3	43205	29964.3	51027.6	25680.9	25740.3	19486.2	-
Zmdp001647	247.13	184.1	246.122	C10H18N2O5	[M+H]+	γ-Glu-Val	Amino acids and derivatives	Amino acids and derivatives	-	2	22918.8	32711.1	21508.6	78406.3	71477	79796.8	65797.9	80349.7	39554.9	136164	106018	156503	65209.1	71692.9	69444.8	-
Zmgp002582	757.22	433.11	756.211	C33H40O20	[M+H]+	kaempferol-3-O-β-glucopyranosyl (1 → 2)-β-galactopyranoside 7-O-α-rhamnopyranoside	Flavonoids	Flavonols	-	3	79950.2	104645	100073	64160.2	44459.9	18710	93858.3	96873.3	129410	35749	26080	53439.2	53244.7	52949.6	66950.2	-
Sasp007056	209.12	79.05	208.11	C12H16O3	[M+H]+	2-[(1S,5S)-4-oxo-5-[(2Z)-pent-2-en-1-yl]cyclopent-2-en-1-yl]acetic acid	Lipids	Free fatty acids	-	1	31251.6	14327.2	33448.5	16082.1	26930.9	54976.5	34730.7	48860.3	32088.3	56631.5	44290.4	59120.8	21408.4	38695.5	27880.6	-
Lazp004612	917.47	413.31	916.467	C45H72O19	[M+H]+	Glucosyl-(25R)-26-O-β-D-glucopyranosyl-furost-1β,3β,26-trihydroxy-5(6),20(22)-dien-3-O-β-D-glucopyranoside*	Steroids	Steroidal saponins	-	1	106450	55574.3	62969	60667.5	19500.5	31753.1	134042	99473.5	111928	45263.6	48817.7	46553	148876	65542.6	135156	-
Lmhp009349	502.29	361.27	501.286	C25H44NO7P	[M+H]+	LysoPE 20:4(2n isomer)*	Lipids	LPE	-	3	117534	20001.4	170775	181763	60434.7	327750	348378	231540	150068	127218	62213.8	179489	66889.2	82316.8	98454.1	-
Walbp07873	293.21	81.07	292.204	C18H28O3	[M+H]+	12-Oxo phytodienoic acid	Lipids	Free fatty acids	67204-66-4	1	43274.3	42761.1	32156.4	38852.5	35367.4	61053.5	59323.8	69713	67880.2	44610.3	32008.1	38764.9	40512.8	39367.3	31428.8	-
pmp000413	433.11	283.06	432.106	C21H20O10	[M+H]+	Genistein 8-C-glucoside	Flavonoids	Isoflavones	66026-80-0	2	1.14589e+06	333703	283180	81026.6	38141.5	45468	683667	541693	503436	17410	45580.8	60243.3	504717	187461	394050	-
Zmdp001663	279.1	133.03	278.094	C10H18N2O5S	[M+H]+	γ-Glu-Met	Amino acids and derivatives	Amino acids and derivatives	17663-87-5	3	17168.6	43096.6	24213	86240	123567	134909	84423.1	95682.7	102249	139009	163752	272538	52422.8	107244	117733	-
Lmlp004754	312.11	294.21	311.101	C14H17NO7	[M+H]+	2-Glucosyloxy-4-hydroxybenzeneacetonitrile	Alkaloids	Alkaloids	156368-84-2	3	60453.9	128387	84869.7	243778	195955	352503	68952.6	111815	55423.2	211893	134806	164279	143201	109227	81141.2	-
Qmgp102027	430.33	412.32	429.324	C27H43NO3	[M+H]+	Rubivirine	Alkaloids	Steroid alkaloids	164178-46-5	3	125224	168485	97128.8	115095	78813.5	183830	285004	341688	369071	273853	382638	388826	164454	218316	221635	-
PDP281361	211.17	109.1	210.162	C13H22O2	[M+H]+	[(1R,4S,5R,8R,9S)-4,6,8,9-tetramethyl-3-oxabicyclo[3.3.1]non-6-en-1-yl]methanol	Others	Others	-	3	15232.1	13845.7	22194	28813.4	20128.6	29980.7	56980.3	46727.2	53810.4	33517.8	23680.3	35981.5	33090.1	33991.8	21375.5	-
Zjhp090622	345.13	137.06	344.126	C19H20O6	[M+H]+	5,7-dihydroxy-6,8-dimethyl-3-(2'-hydroxy-4'-methoxybenzyl)-chroman-4-one*	Flavonoids	Other Flavonoids	-	1	27413.6	15837.3	30585.4	45405.3	16607.5	189846	46558.8	70174.3	63332.1	332837	100005	49842.7	85461.2	52262.9	45138.5	-
Lskp211283	233.15	84.05	232.142	C10H20N2O4	[M+H]+	1',2',3',4'-tetrahydro-5'-deoxypinnatanine	Alkaloids	Alkaloids	-	3	37329.9	43542.4	44519.4	18680.9	17501.5	32704.7	21966.9	24415.9	24930.1	31032.9	15742.7	29444	38425.3	27406.2	16277.4	-
Zmdp002216	261.14	86.1	260.137	C11H20N2O5	[M+H]+	γ-Glu-Leu*	Amino acids and derivatives	Amino acids and derivatives	2566-39-4	1	100123	105047	84472.6	241063	189238	165690	245444	229434	160258	412234	377091	615016	207514	447434	251268	-
Wbmp002794	434.18	272.13	433.174	C22H27NO8	[M+H]+	demethylcoclaurine-glucose	Alkaloids	Alkaloids	-	2	27756.6	21955.5	34672.6	44756.7	37216.4	68932.4	43308.1	32710.7	34237.7	102764	62782	68603.5	24413	44017.7	57718	-
PDP141468	295.09	134.06	294.085	C13H14N2O6	[M+H]+	(2R)-2-[(2-benzamidoacetyl)amino]butanedioic acid	Others	Others	-	3	288549	392602	232769	303229	352079	274471	451802	357776	372185	224567	288873	266122	277812	314938	122443	-
Zbqp001884	294.14	166.09	293.138	C14H19N3O4	[M+H]+	Gly-Ala-Phe	Amino acids and derivatives	Amino acids and derivatives	17922-87-1	3	13784.6	19065.4	13885.4	27443.4	24438.2	16270.1	16728.3	16587.2	18469.1	17804.9	16256.9	21823.8	7780.35	14917	9526.69	-
Lmmp003517	225.15	95.08	224.141	C13H20O3	[M+H]+	Solatuberenol A	Others	Others	-	3	10159.6	23116.9	34558.4	68620.5	63924.5	166985	26102.1	19427.2	44013.9	75747.3	40202.1	76038.2	84416.6	50820.9	49543	-
Walp010787	402.39	340.36	401.387	C24H51NO3	[M+H]+	2-aminotetracoSane-1,5,23-triol	Lipids	Sphingolipids	-	1	268711	86079.5	186736	210206	223633	82632.4	89639.4	276929	12686.5	203336	163826	131017	589051	539222	559898	-
Lcsp003090	332.22	173.13	331.211	C15H29N3O5	[M+H]+	Ser-Leu-Leu	Amino acids and derivatives	Amino acids and derivatives	10329-74-5	3	36710.1	31456.5	58435.1	54037.8	58482.2	58724.2	27259.5	56391.6	26091.2	8386.49	28540.7	48253.8	39946.1	43668	40205.3	-
MWS201481	281.1	104.05	280.091	C10H20N2O3S2	[M+H]+	Met-Met	Amino acids and derivatives	Amino acids and derivatives	7349-78-2	3	14118.7	15732.5	11308.3	16430.5	21657.9	18630.9	15587.1	12146.4	13515.5	13245	17086.4	15392.2	16544.2	21932.4	13676.1	-
Lmrj001698	219.13	60.04	218.127	C9H18N2O4	[M+H]+	L-Seryl-L-Isoleucine	Amino acids and derivatives	Amino acids and derivatives	91086-51-0	3	98161.1	122677	114746	114507	124304	152375	78556.9	90599.7	72821	37029.3	42990.7	49458	81706.4	83621.1	76055.9	-
mws0677	219.11	160.08	218.106	C12H14N2O2	[M+H]+	N-Acetylserotonin	Alkaloids	Plumerane	1210-83-9	3	13564.6	21508.7	28302	18367.2	16028.5	15056.7	34037	27772.3	45955.2	34496	23049.4	60023.1	36426.4	27842	18849.6	ko00380,ko01100,ko01110
Lmnp002845	463.13	343.09	462.116	C22H22O11	[M+H]+	Hispidulin-8-C-glucoside	Flavonoids	Flavones	-	3	67802.4	140923	94676.6	61680.2	105760	131706	40563.3	116399	53499.5	176288	69054.2	51972.6	111314	91859.6	82339.5	-
Lcfp121068	254.16	195.11	253.154	C11H19N5O2	[M+H]+	CycloPro-Arg	Amino acids and derivatives	Amino acids and derivatives	-	2	1.05089e+06	1.66547e+06	1.13779e+06	3.18943e+06	2.78191e+06	3.19374e+06	2.33421e+06	2.54676e+06	1.9869e+06	2.01741e+06	1.84952e+06	2.69512e+06	1.90419e+06	1.93468e+06	1.54482e+06	-
Lcsp002417	318.2	159.11	317.195	C14H27N3O5	[M+H]+	Ser-Val-Leu	Amino acids and derivatives	Amino acids and derivatives	-	2	71472	86469.5	105735	84337.3	64449.7	69286.4	61080.6	46252.9	46166.4	25514.4	19190.4	34227.2	40179.5	40991.5	42064.8	-
Rfn02801	342.12	163.04	341.111	C15H19NO8	[M+H]+	(2E)-3-(3,4-dihydroxyphenyl)-N-[(2S,3R,4R,5S,6R)-2,4,5-trihydroxy-6-(hydroxymethyl)oxan-3-yl]prop-2-enamide	Alkaloids	Phenolamine	-	3	58756.2	61757.1	60509.5	112467	97159.8	106200	94272	91695.6	95687.5	65835.3	89397.6	113175	53517.9	53452.2	69699	-
Lcfp197430	191.11	91.05	190.099	C12H14O2	[M+H]+	3,4-dihydroxyallylbenzene	Others	Others	-	3	47415.6	90554.5	66889.8	125462	30237	38302.2	301969	68226.7	120029	247137	42102.5	81772.4	16027.8	39361.5	47883.2	-
Hmdp002882	915.46	429.3	914.451	C45H70O19	[M+H]+	Spirost-5-en-12-one-3-O-glucosyl(1→2)glucosyl(1→4)galactoside (Pratioside D1)	Steroids	Steroidal saponins	1173921-55-5	1	177718	148236	105166	56140.2	34780.7	81177.8	97104.4	78893.9	119972	4119	58107.4	60716.8	127004	53594.8	147542	-
Qmgp102012	462.32	444.31	461.314	C27H43NO5	[M+H]+	Veramanine	Alkaloids	Steroid alkaloids	-	3	39919.4	62877.7	25670.6	48136.4	25087.4	56934.9	39949.3	42667.8	47374.5	92593.8	42368.7	39983	53860.3	48871.4	39669	-
MWSslk120	208.1	120.08	207.089	C11H13NO3	[M+H]+	N-Acetyl-L-phenylalanine	Amino acids and derivatives	Amino acids and derivatives	2018-61-3	3	36586.1	28079.3	23347.7	46409.6	22499.6	23688.7	24238	16640.8	16200	23933.9	31818.1	34076.5	46848.6	35567.7	45103.3	ko00360,ko01100
Layp004051	1197.59	579.39	1196.58	C56H92O27	[M+H]+	Tigonin*	Steroids	Steroidal saponins	1329-83-5	3	78634.5	138385	79128.8	24206.7	56317.3	16664.7	119781	112982	168184	16064.6	10764	24156.3	148379	61891.7	110232	-
Lmfp005064	1229.58	1229.58	1228.57	C56H92O29	[M+H]+	Digitonin	Steroids	Steroidal saponins	11024-24-1	3	23596.6	21007.5	45204.8	33607.4	20955.7	25994.2	60796.3	68097.4	47765.8	48679	39425.2	41188.8	21674.2	49563.4	29918.5	-
PDP239474	494.32	184.07	493.317	C24H48NO7P	[M+H]+	Phosphatidylcholine lyso 16:1	Organic acids	Organic acids	-	2	29035.1	66515	65162	110764	131767	122871	126761	83322	149305	131885	105653	210769	66377.4	64340.4	94830	-
Hmqp002567	284.13	147.04	283.121	C17H17NO3	[M+H]+	4-Hydroxycinnamic acid p-hydroxyphenethylamine*	Alkaloids	Phenolamine	-	1	14018.9	12485.7	4732.82	280159	240920	137256	59910.6	82832.9	54770	28048.9	30488.2	33845.9	29876.9	75097.3	83571.3	-
MWSslk038	174.11	114.09	173.105	C8H15NO3	[M+H]+	6-Acetamidohexanoic acid	Organic acids	Organic acids	57-08-9	3	67438.1	69359.2	42438.3	46019.5	50873.1	85328.1	36086.3	36027.1	40857	35691.8	36388	54032.6	50682.8	53250.3	38533.8	-
Lamp009798	347.11	137.06	346.105	C18H18O7	[M+H]+	Cremastranone*	Flavonoids	Other Flavonoids	107585-69-3	3	24447	5375.67	14009	8649.03	5136.63	34904.4	16903.4	74523.8	28285.1	106209	28109.2	25087.3	19801.4	30686.7	30118.3	-
mws0983	326.31	62.06	325.298	C20H39NO2	[M+H]+	Oleoylethanolamide	Alkaloids	Alkaloids	111-58-0	2	23824.3	26982.3	25062.2	20942.6	23999.5	29090.1	67804.2	78783.7	65141.5	20215.2	16542.9	19073.7	25255.4	29769.8	24219.4	-
PD0902743	253.18	119.09	252.173	C15H24O3	[M+H]+	3-methyl-5-(2,6,6-trimethyl-4-oxocyclohex-2-en-1-yl)pentanoic acid	Terpenoids	Sesquiterpenoids	-	2	29122	22954.8	24370.3	23233.6	22937.2	16053.8	10627.8	10835.4	9182.54	35146.9	34800.3	33741.9	19026.2	16214.5	22497.6	-
pme0124	173.09	116.07	172.085	C7H12N2O3	[M+H]+	L-Glycyl-L-proline	Amino acids and derivatives	Amino acids and derivatives	704-15-4	3	39658.9	12391.3	28614.7	15400.1	46264.8	29127.7	21379.1	22180.4	27135.6	9970.93	19177.6	26468	23742	30687	32398.9	-
MWS201430	251.11	104.05	250.099	C9H18N2O4S	[M+H]+	Met-Thr	Amino acids and derivatives	Amino acids and derivatives	40883-16-7	3	10905.1	6861.05	14289.2	11667.2	8182.5	19276.8	15845.6	11637.1	20629.6	23233.7	21503.5	24391.8	13039.3	23241.3	12267.1	-
HJAP075	429.33	411.33	428.329	C28H44O3	[M+H]+	5,8-Epidioxyergosta-6,22-dien-3-ol (Ergosterol peroxide)	Steroids	Steroid	2061-64-5	3	40103.2	25649.6	19482.2	21018.6	12060.7	54763.1	11277.8	20237.9	16208.9	21004.8	27108.2	12563.9	15989.7	20773.7	34690	-
Lmlp005572	433.11	271.06	432.106	C21H20O10	[M+H]+	Galangin 7-glucoside	Flavonoids	Flavonols	-	3	68889.9	37968.7	32502.3	33539.2	30255.8	37510.9	37871.5	47457.1	36029.4	53805.2	32803.3	60368.4	20905.4	41923.2	54582.5	-
PDP018053	565.15	271.06	564.148	C26H28O14	[M+H]+	2-[4-[5-[3,4-Dihydroxy-5-(hydroxymethyl)oxolan-2-yl]oxy-3,4-dihydroxy-6-(hydroxymethyl)oxan-2-yl]oxyphenyl]-5,7-dihydroxychromen-4-one	Flavonoids	Flavones	-	3	91738.5	36243.6	59104.6	46065.4	21592.5	28764.8	94031.5	80898.4	45087.6	30229.5	18797.8	34808	28942.6	37740	60709.2	-
Zjhp082624	739.42	253.2	738.419	C39H62O13	[M+H]+	Diosgenin-Glc-Glc*	Steroids	Steroidal saponins	-	1	27278.4	36090.3	25223.9	13082.8	12006.1	34331.3	12691.1	12386.7	7584.7	14839.1	16094.4	8923.27	21714.4	17456	19038.6	-
PDP172153	331.18	151.11	330.168	C16H26O7	[M+H]+	schizonepetoside D	Terpenoids	Monoterpenoids	-	3	133208	8647.37	32464.4	66079.3	17845.7	19723.5	70724.8	82370	94074.9	8238	24029.9	30212.4	52740.8	54261.7	60513.1	-
MWStz038	625.26	325.11	624.247	C36H36N2O8	[M+H]+	Grossamide*	Alkaloids	Phenolamine	80510-06-1	1	3443	6305.74	2873.07	31295.9	131438	98577.6	13811.7	84997.1	12362.7	203407	25288.9	39840	46808.8	52832.2	59225.3	-
pmc0281	400.15	136.06	399.139	C15H21N5O8	[M+H]+	Ribosyladenosine	Nucleotides and derivatives	Nucleotides and derivatives	-	3	17382.8	28740.7	14458	16243.8	16184.1	26363.2	30075.6	24753.5	22034.3	16499.2	20316.8	18549.8	16372.7	20984.3	13104.1	-
WaTKp22430	277.25	93.07	276.245	C19H32O	[M+H]+	3-methyl-5-(1,2,5-trimethyl-3,7,8,8a-tetrahydro-2H-naphthalen-1-yl)pentan-1-ol	Terpenoids	Ditepenoids	-	2	28121	43174	41152.3	55551.4	42642.1	72118.2	36084.6	42746.9	38167.3	40160.5	30491.5	35560.9	34599	43768	40108.1	-
PDP249284	323.26	277.22	322.251	C20H34O3	[M+H]+	(2E)-3-[1-(10-methyl-11-oxoundecyl)cyclopentyl]prop-2-enoic acid	Others	Others	-	3	6089.97	7417.9	7748.65	7697.03	8306.01	7361.93	16097.9	18606	11127.7	7396.48	8799.02	8458.93	6001.54	7868.68	9810.91	-
pmp000127	625.18	487.12	624.169	C28H32O16	[M+H]+	Chrysoeriol-6,8-di-C-glucoside	Flavonoids	Flavones	-	1	32693.9	21486.8	42638	11237	5606	11186.3	56230.2	58074.1	39520.9	10396	8407.5	9945.71	46149.6	26621.6	33642	-
PD0850281	295.19	119.09	294.183	C17H26O4	[M+H]+	2-[2-ethenyl-2-(hydroxymethyl)-5-(3-hydroxyprop-1-en-2-yl)cyclohexyl]prop-2-enyl acetate	Terpenoids	Sesquiterpenoids	-	3	19387	16434.9	27460.4	38221.6	21229.2	26573.2	29977.3	25077.6	29544.9	38741.1	29073.9	28705.5	27369.7	14310.3	24177.3	-
Rfp07995	417.29	273.22	416.293	C26H40O4	[M+H]+	(1S,2S,4S,5'R,7S,8R,12S,13S,16S,18S)-16-hydroxy-5',7,13-trimethylspiro[5-oxapentacyclo[10.8.0.02,9.04,8.013,18]icosane-6,2'-oxane]-10-one	Steroids	Steroid	-	2	78785.4	106982	84056.3	24602.5	38315.7	50174.4	45474	45536.8	21537	17225.8	31864	24790.1	40894.4	51789.9	48529.5	-
Zmbp000490	158.12	112.08	157.11	C8H15NO2	[M+H]+	Valerine	Alkaloids	Alkaloids	-	3	31821.1	14392.3	28480.3	25004.8	21616.4	36755.8	29000.1	45276.8	37277.9	33142.3	21794.4	36188.1	31237.5	37664.2	30069.1	-
Wbsp005646	489.36	489.36	488.35	C30H48O5	[M+H]+	3β,21β,24,29-tetrahydroxy-16-oxoserrat-14-en	Terpenoids	Triterpene	-	3	80234.7	68742.2	90479.1	95166.1	42900.3	138851	131343	104127	162062	70831.4	82822.4	137351	153772	99019.7	99535.9	-
MWS04455	132.07	86.06	131.058	C5H9NO3	[M+H]+	cis-3-Hydroxy-L-proline*	Amino acids and derivatives	Amino acids and derivatives	567-35-1	2	654132	909705	667319	871544	692373	874628	1.71449e+06	1.63233e+06	1.44591e+06	1.91642e+06	1.82293e+06	3.05218e+06	1.17594e+06	1.40201e+06	1.18316e+06	ko00330
mws1478	163.12	130.07	162.116	C10H14N2	[M+H]+	Nicotine	Alkaloids	Pyridine alkaloids	54-11-5	1	5.1225e+07	5.9632e+07	4.71168e+07	2.73551e+07	2.50543e+07	3.14913e+07	2.46956e+07	2.67063e+07	2.78095e+07	3.10884e+07	3.74276e+07	5.12883e+07	3.63269e+07	3.58325e+07	2.98702e+07	ko00760,ko00960,ko01100,ko01110
pma3649	132.07	86.06	131.058	C5H9NO3	[M+H]+	5-Aminolevulinate	Alkaloids	Alkaloids	106-60-5	3	1.06085e+07	1.31742e+07	1.069e+07	1.46946e+07	1.16491e+07	1.30735e+07	2.62601e+07	2.40771e+07	2.10275e+07	2.88627e+07	2.8055e+07	3.88927e+07	2.05595e+07	2.03821e+07	1.68095e+07	ko00260,ko00860,ko01100,ko01110,ko01240,ko02010
Lmhp010162	468.31	327.29	467.301	C22H46NO7P	[M+H]+	LysoPE 17:0	Lipids	LPE	-	2	47863.3	53782.5	41993.1	39007.9	30014.5	39600.5	72241.4	80737.3	84585.4	36833.1	29592.4	47658.2	36833.3	41568.1	56777.2	-
HX1348	133.05	69.03	132.042	C5H8O4	[M+H]+	2-hydroxymethyl-D-ribono-γ-lactone	Others	Others	-	3	45309.5	43981.9	49380.9	49196	50461.7	57640	64180.2	77058.5	61359.5	39208	56220.3	69900.5	34956	62759.5	46618.6	-
MWSmce169	313.21	97.07	312.209	C21H28O2	[M+H]+	Pregna-4,17(20)-diene-3,16-dione (Guggulsterone)	Steroids	Steroid	95975-55-6	3	33561.2	44838.8	37176.6	17437	21166.7	48537.9	32265.3	73181.4	58373.3	44490	30978.8	56217.1	44893.1	30370.4	32296.3	-
pmp001035	579.39	435.27	578.382	C33H54O8	[M+H]+	Timosaponin A-I	Steroids	Steroidal saponins	68422-00-4	3	81896.7	80354.1	45195.8	34066.3	19422.9	48815.8	23814.8	24877.8	14049.7	20050.4	27249.1	22034.9	47980.8	24115.1	30102.8	-
MWS20645	239.1	136.08	238.095	C11H14N2O4	[M+H]+	Gly-Tyr*	Amino acids and derivatives	Amino acids and derivatives	658-79-7	3	14367.8	17589.9	18026.2	23526	24954.8	27930.8	8202.95	5538.32	13582.7	9509.14	8696.48	9827.85	12022.8	11442.9	10962.7	-
WapTKC008507	315.19	147.08	314.188	C20H26O3	[M+H]+	9-Hydroxy-1,8(14),15-Isopimaratriene-3,11-dione	Terpenoids	Ditepenoids	163086-74-6	3	33387.9	22316	13366.7	31526.4	22422.9	27368.3	48772.6	48181.7	47462.7	17830.5	11868.1	21019.8	29085.1	20038	25020.9	-
Lamp009591	347.11	137.06	346.105	C18H18O7	[M+H]+	zebrinin A*	Flavonoids	Other Flavonoids	-	3	11614.6	5355	11293.7	7145	7852.53	23190	13402.5	37104.9	25419	87139	22235	19063.1	15193.9	17838.7	14865.9	-
Zjhp090633	347.11	137.06	346.105	C18H18O7	[M+H]+	5,7-dihydroxy-6-methoxyl-8-methyl-3-(2',4'-dihydroxybenzyl)-chroman-4-one	Flavonoids	Other Flavonoids	-	3	16054.5	8340.26	10097.5	16060.5	8761.6	25908.1	22490.4	56710	35658.5	90123.1	20279	25034	30091.6	21699.4	20818.9	-
Zbzp007301	293.21	55.05	292.204	C18H28O3	[M+H]+	2-Methoxy-6-undecyl-1,4-benzoquinone	Quinones	Quinones	-	1	14539.1	17933.6	14425.2	24174.7	15223.2	17975.9	22079.7	40381.6	32387.6	28616.5	19569.4	20595.8	13436.7	16681.7	19159.3	-
Qmgp102007	428.32	410.3	427.309	C27H41NO3	[M+H]+	Veratrobasine	Alkaloids	Steroid alkaloids	20226-97-5	3	19414	25415.9	23342.5	31807.4	33968.7	48707.3	27883.8	18528.4	20902.8	41349.2	39551.5	41227	43106.8	21789.6	31982.8	-
PD0662695	309.24	277.22	308.235	C19H32O3	[M+H]+	methyl 8-[(1S,2R)-3-oxo-2-[(Z)-pent-2-enyl]cyclopentyl]octanoate	Lipids	Free fatty acids	-	1	16478.9	31244.2	19830.3	31044.8	26746.6	53746.3	10782.9	20526.7	9623.85	23019.2	17354.6	23943.7	18735	16366.4	12714.1	-
Hmmp003004	389.14	149.06	388.137	C17H24O10	[M+H]+	Vogeloside	Terpenoids	Monoterpenoids	60077-47-6	2	46988.4	92216.3	51759	76771.1	121188	46205.7	140498	109409	137058	51656.5	69215.9	81607	87561.6	101919	98797.5	-
Zmmp002167	311.12	136.07	310.116	C14H18N2O6	[M+H]+	L-Glutamyl-L-Tyrosine	Amino acids and derivatives	Amino acids and derivatives	-	3	16143.3	21497.1	10171.3	59677	38056.1	62925.8	58638	72914.4	45852.1	139310	127301	110029	55473.5	39553.8	42998.9	-
pmp000235	527.15	331.08	526.148	C27H26O11	[M+H]+	Salcolin B	Flavonoids	Flavones	-	3	18175.3	21794.8	12526.1	12127.7	23367.4	19482.5	15662.6	11006.5	14239.8	10253	11397.4	16273.4	25547.7	14193.1	11419.5	-
Zmsp000758	158.12	70.07	158.117	C8H15NO2	[M+H]+	1-(Hydroxymethyl)hexahydro-1h-pyrrolizin-2-ol	Alkaloids	Pyrrole alkaloids	-	3	67024.9	75102.3	79974	73512.7	70221.4	102673	109163	155036	143175	100941	92374	138747	98375.4	126125	132569	-
Zmcp006626	593.37	413.3	592.361	C33H52O9	[M+H]+	Pennogenin-3-O-glucoside	Steroids	Steroidal saponins	37341-36-9	1	92334.7	82055.7	62364.5	32910.3	26884.6	35528.4	25585.6	59121.5	25932.5	10622.3	10109.2	8448.32	31026.8	36794.1	41417.7	-
Lcsp001899	352.15	177.1	351.143	C16H21N3O6	[M+H]+	Gly-Phe-Glu	Amino acids and derivatives	Amino acids and derivatives	-	3	68106.4	84063.2	49010	40816.6	53082.5	51651.1	38912.2	65878.5	72286.9	18177	10694.5	22648.7	48176.6	59630.2	50680.9	-
Hmmp004218	301.11	181.05	300.1	C17H16O5	[M+H]+	5-Hydroxy-3-(2-hydroxybenzyl)-7-methoxychroman-4-one	Flavonoids	Other Flavonoids	-	3	169695	201615	259926	312844	204803	376085	492924	388333	164661	233792	215221	388555	237160	201518	225878	-
pme0010	106.05	70.03	105.043	C3H7NO3	[M+H]+	L-Serine	Amino acids and derivatives	Amino acids and derivatives	56-45-1	3	144936	146437	144853	135706	142490	152033	278990	290099	298766	326286	328729	347636	204725	234155	271587	ko00260,ko00261,ko00270,ko00460,ko00470,ko00564,ko00600,ko00630,ko00920,ko00970,ko01100,ko01110,ko01200,ko01230,ko01240,ko02010
mws5037	203.14	86.1	202.132	C9H18N2O3	[M+H]+	L-Alanyl-L-leucine	Amino acids and derivatives	Amino acids and derivatives	3303-34-2	3	57583.4	95458.5	58022.1	92802.1	95004.7	67260.8	45751	54664.8	48359.1	15368	29296.5	33705.7	36372.1	48396	38899.1	-
Smcp000882	328.13	310.12	327.132	C15H21NO7	[M+H]+	N-benzoyl-2-aminoethyl-β-D-glucopyranoside	Alkaloids	Alkaloids	-	3	10974.8	11398.2	20365	15187.9	18363.9	19270.8	49579.4	31538.5	39859	22442.5	20579.2	26990.7	18828.8	10044.7	25105.8	-
pmb0325	322.21	177.05	321.205	C17H27N3O3	[M+H]+	Feruloylspermidine	Alkaloids	Phenolamine	-	1	1.03542e+06	1.65754e+06	976921	1.02454e+06	1.14176e+06	1.63038e+06	540684	506573	292213	855357	1.3112e+06	865025	1.01268e+06	910610	744115	-
Zjhp082668	1049.52	575.35	1030.5	C50H78O22	[M+H2O+H]+	iso-14-Dehydroxy-neoprazerigenin A-Glc-Xyl-Glc-Glc	Steroids	Steroidal saponins	-	2	21134	16537.1	17301.8	11992.6	9812.11	15919.4	45107.5	37042.4	32408	1962.42	1962.42	1962.42	29104.8	33339.3	46958.3	-
Zjzp081882	1225.59	739.43	1224.58	C57H92O28	[M+H]+	Diosgenin pentaglucoside	Steroids	Steroidal saponins	-	1	33119.5	197468	72901.8	28158.7	75865.1	8230.76	222291	140142	98763.6	14766.8	12160.7	49323	190526	73724.7	114654	-
WapTKC011976	351.22	305.21	350.209	C20H30O5	[M+H]+	12,13-Dihydroxy-7-Oxo-8(14)-Abieten-18-Oic Acid	Terpenoids	Ditepenoids	935874-69-4	2	1435.14	1435.14	1435.14	34201.4	26338.5	40170.6	7175.68	7180.69	9972.79	24083.4	23491.3	15435.2	10746.2	13842.3	8688.29	-
Safp003456	245.19	86.1	244.179	C12H24N2O3	[M+H]+	6-(6-aminohexanoylamino)hexanoate	Amino acids and derivatives	Amino acids and derivatives	-	1	184954	236140	192193	204038	201519	237615	15508.6	15508.6	15508.6	77542.9	97289.9	99622	143979	110531	168185	-
Lmhp008833	494.32	184.07	493.317	C24H48NO7P	[M+H]+	LysoPC 16:1(2n isomer)*	Lipids	LPC	-	1	109645	153900	79024.7	229277	114847	94180	264267	266678	286617	290066	181246	309470	223850	104663	109809	-
Qmgp101916	414.34	396.33	413.329	C27H43NO2	[M+H]+	Veraflorizine	Alkaloids	Steroid alkaloids	70598-85-5	3	23198.4	32872.5	14384.6	15508.6	10452.9	19165.2	57947.9	84114.6	51174.9	43595.1	30217.5	61296.7	24584.1	25303.7	26447.9	-
mws0216	132.07	86.06	131.058	C5H9NO3	[M+H]+	Hydroxyproline*	Amino acids and derivatives	Amino acids and derivatives	51-35-4	2	544204	970706	647616	861901	668497	840999	1.69426e+06	1.72857e+06	1.53156e+06	1.80598e+06	1.73117e+06	3.07548e+06	1.1477e+06	1.30899e+06	1.11575e+06	ko00330,ko00470,ko01100,ko02010
MWSmce295	245.07	113.03	244.07	C9H12N2O6	[M+H]+	Spongouridine	Nucleotides and derivatives	Nucleotides and derivatives	3083-77-0	3	60862	41196.6	61176.7	51248.2	40763.2	69082.8	36454.5	43519.4	37930	30088.2	26070	32925.6	36371.7	45304.3	33080.5	-
Wbjp002308	799.32	205.1	798.306	C36H50N2O18	[M+H]+	Pegamine-O-2-O,3-O-Isopropylidene-4-O-(2-O,3-O,4-O,6-O-Tetraacetyl-Alpha-D-Glucopyranosyl)-D-Glucose Dimethyl Acetal	Alkaloids	Alkaloids	-	3	12966.6	11923.9	9229.75	16950.6	16804.8	16263.1	28455.1	65388.5	36443.8	34376.7	45070.7	45138.5	15196.3	25549.8	22840	-
Ladp003640	252.09	105.03	251.079	C12H13NO5	[M+H]+	3-Hydroxy-1-(3,4-dihydroxyphenethyl)pyrrolidine-2,5-dione	Alkaloids	Pyrrole alkaloids	-	3	18927.1	18402.6	19264.9	7989.7	7051.4	13357.1	52186.9	49579.9	23924	37645.9	32352.3	30730.9	22443.7	22497	31768.4	-
Zjhp082625	739.42	253.19	738.419	C39H62O13	[M+H]+	iso-Diosgenin-Glc-Glc*	Steroids	Steroidal saponins	-	1	33728	35117	26434.2	15216.5	12401.4	21928.2	13305	21911.8	2152.29	4921	8162.63	14641.2	15989.6	21757.6	19540.7	-
HX1371	361.16	189.09	360.157	C20H24O6	[M+H]+	(7S,8R)-dihydrodehydrodiconferyl alcohol	Lignans and Coumarins	Lignans	-	3	30462.4	47106.6	20878.2	14214.2	23167	11646	38895.8	40748.4	41484.2	39419.5	22297.8	29080	31428	17521.7	36094	-
mws1375	304.15	185.09	303.143	C12H21N3O6	[M+H]+	Nicotianamine	Alkaloids	Alkaloids	34441-14-0	3	18458.3	22111.3	19854.1	35626.3	7132.5	13083.5	55049.6	26562.1	61700.5	31031.1	33294	54808	22881.1	37077	23342.3	ko00270,ko00999,ko01100,ko01110
Zjhp082699	1121.54	205.07	1102.52	C53H82O24	[M+H2O+H]+	14-Dehydroxy-neoprazerigenin A-Glc-Glc-Glc-acetyl Glc	Steroids	Steroidal saponins	-	3	21263.5	80227.4	52005	21908	11534.8	13739.3	80936.9	24238	158298	21744.3	4326	39090.2	46303.5	65046	50884.9	-
Lhdp120311	373.22	135.12	372.215	C19H32O7	[M+H]+	3-Hydroxy-7,8-dehydro-ionol-9-O-β-D-glucopyranoside	Terpenoids	Monoterpenoids	-	3	22087.5	16197.1	19760.9	100080	44170	77680.6	74295.9	67535	53026.9	14721.9	30831.8	11781.5	41775.9	32358.9	31546.3	-
pmb0108	375.11	137.1	374.1	C19H18O8	[M+H]+	Feruloyl syringic acid	Phenolic acids	Phenolic acids	-	3	28069.7	17222.7	34119.8	14698.6	10604.8	12028.3	23349.7	25764.5	33811.6	4162.81	12135.1	25322.6	22168.6	13775.4	23306.2	-
pmb0863	492.31	184.07	491.301	C24H46NO7P	[M+H]+	LysoPC 16:2(2n isomer)	Lipids	LPC	-	1	13066	11744.5	13197.9	12838.8	7456.51	9178.63	21218.8	28554.6	16463	17398.7	27400	24374.2	17517.2	13497.5	10862.3	-
Wbtp003818	391.1	229.05	390.095	C19H18O9	[M+H]+	1-hydroxy-7-{[(2s,3r,4s,5r,6r)-3,4,5-trihydroxy-6-(hydroxymethyl)oxan-2-yl]oxy}xanthen-9-one	Flavonoids	Other Flavonoids	-	3	49596.8	201404	43524.3	146477	42359.1	19768.5	114904	103205	27155.3	46991.3	45721	45153.8	13427.6	10230.8	18607.5	-
pmp000087	269.1	177.05	268.095	C13H16O6	[M+H]+	2-Feruloyl-sn-glycerol	Phenolic acids	Phenolic acids	-	3	19406.6	15022.4	16858.3	32258.9	17404.9	32563.3	12890.7	38394.7	22284.1	13942.6	14103.3	28519	26751.9	25815.3	16016.7	-
pmp001270	494.32	184.07	493.317	C24H48NO7P	[M+H]+	LysoPC 16:1*	Lipids	LPC	76790-27-7	1	104460	109971	133049	282980	107209	208316	135546	285661	266049	166649	119921	290806	79751.4	103429	141000	-
pmf0470	132.07	86.06	131.058	C5H9NO3	[M+H]+	cis-4-Hydroxy-D-proline*	Amino acids and derivatives	Amino acids and derivatives	2584-71-6	2	633125	945417	698122	906579	736642	927596	1.80958e+06	1.80795e+06	1.40351e+06	1.89044e+06	1.73521e+06	2.82838e+06	1.11217e+06	1.28792e+06	1.16063e+06	ko00470,ko01100
Lmhp002031	245.19	86.1	244.179	C12H24N2O3	[M+H]+	L-Leucyl-L-Leucine	Amino acids and derivatives	Amino acids and derivatives	3303-31-9	1	234060	87625.8	161667	126407	160025	149977	101114	91896.5	119736	33783.7	75243.4	70594.1	102295	92247.6	124812	-
MWSmce072	355.19	337.19	354.194	C21H26N2O3	[M+H]+	Vincamine	Alkaloids	Plumerane	1617-90-9	3	18218.3	20736.7	10895.2	34725.9	33837.4	11604.6	39221.3	34819.6	24483.5	20545.8	31043.2	23426	19422.4	15958.9	34993.9	-
Lcfp094149	211.17	109.1	210.162	C13H22O2	[M+H]+	10-hydroxy-6,10-dimethylundeca-5,8-dien-2-one	Others	Ketone compounds	65017-84-7	2	18926.3	28666	24784	21261.4	44494.1	46759.6	16992.7	16036	33487.7	21330.1	25702.1	45182.3	19749.2	33555.1	23320.8	-
Rfp109585	284.13	147.05	283.121	C17H17N1O3	[M+H]+	cis-N-p-coumaroyltyramine	Alkaloids	Phenolamine	-	1	2556.44	2556.44	2556.44	120225	311223	257128	32332	31260.3	29791.7	13803.3	12782.2	16868.6	69011.4	92660.7	54764.6	-
pmb0962	235.17	118.09	234.158	C10H22N2O4	[M+H]+	L-Lysine-Butanoic Acid	Amino acids and derivatives	Amino acids and derivatives	80407-71-2	3	9508.33	10881.7	16318.3	22794.8	11884.2	25751	28545.3	50237.5	27125	35328.3	57309	77295.2	19062	33312.8	32309.5	-
Zjzp081808	593.37	287.2	592.361	C33H52O9	[M+H]+	iso-2-Hydroxy diosgenin-Glc	Steroids	Steroidal saponins	-	3	45609.5	29347.2	37658.4	29605.9	15218.6	28197.5	68925.5	26515	53827.5	28755	18229.3	33222.5	30516.7	56225.5	61998.8	-
Zjhp090606	301.11	107.05	300.1	C17H16O5	[M+H]+	(3R)-5,7-Dihydroxyl-6-methyl-3-(4'-Hydroxylbenzyl)-chroman-4-one*	Flavonoids	Other Flavonoids	84638-48-2	1	16817.7	31621.9	7541.42	9850.09	9284.66	31356	25346	75305	20464.5	34250.5	8487.22	6672.62	20175.6	16904.8	19153.6	-
Lkmp122406	445.21	247.13	444.2	C21H32O10	[M+H]+	Hydroxysonchuside F	Terpenoids	Sesquiterpenoids	-	3	10225.1	8380.2	9476.26	14676.4	8034.4	14582.6	9446.11	15326.7	9491.6	21178.4	14045.1	14633.5	13868.4	13735.3	11703.2	-
mws1401	175.11	84.04	174.1	C7H14N2O3	[M+H]+	N5-Ethyl-L-glutamine	Amino acids and derivatives	Amino acids and derivatives	3081-61-6	3	15225.2	26987.9	26561.6	3045.04	3045.04	3045.04	65427.2	60388.8	104138	52486.4	35456.5	47028.2	49222.7	35471.6	29466.4	-
pmp001267	320.29	302.29	319.288	C21H37NO	[M+H]+	2-(Dodecylamino)-3-phenyl-1-propanol	Alkaloids	Alkaloids	-	2	17570.4	10259.8	10116	18056	9626.29	23518.2	16637.9	18584.9	17855.7	17401.6	13045.9	14434.5	17294.4	12951.6	11532.6	-
Lmhp008688	500.28	359.26	499.27	C25H42NO7P	[M+H]+	LysoPE 20:5	Lipids	LPE	-	3	42354.1	40627.1	41912.3	36451.2	42376.8	25585.5	42280.9	39067.8	56529.6	42405.7	35310.9	49743.5	29140.4	34568.4	34985.8	-
Lmhp001732	263.14	70.06	262.132	C14H18N2O3	[M+H]+	L-Prolyl-L-Phenylalanine	Amino acids and derivatives	Amino acids and derivatives	13589-02-1	3	9837.2	12302.6	15953.6	14542.2	10916.5	13686.7	12332.5	23809.5	21857.9	25667.3	24802.4	35177.4	19548.5	18096.3	15130.6	-
Rlp00485	298.14	177.05	297.137	C18H19NO3	[M+H]+	Feruloyl-beta-phenethylamine	Alkaloids	Phenolamine	142351-00-6	1	3475.61	3475.61	3475.61	17378.1	24177.4	632135	19040.8	41380.5	35055	114339	24861.6	21379.6	63706	63288	56546.3	-
MWS20966	206.1	116.07	205.089	C7H15N3O2S	[M+H]+	S-methyl-L-thiocitrulline	Amino acids and derivatives	Amino acids and derivatives	209589-59-3	3	5102.2	5102.2	5102.2	33863.2	25511	49624.2	100867	140595	86613.5	91159.7	88974.8	193556	64446.3	70668.4	46190.3	-
Xmyp005599	611.16	287.06	610.153	C27H30O16	[M+H]+	Kaempferol-3-O-galactoside-4'-O-glucoside	Flavonoids	Flavonols	-	3	18238.3	9512.73	15953.8	37735.9	41868.1	25995.3	18465.7	22735.5	20900.2	14457.1	17980.8	16542.9	22811.4	29011.1	17134.5	-
PDP096089	191.14	91.05	190.136	C13H18O	[M+H]+	(1S,9R)-tricyclo[7.3.1.02,7]tridec-2(7)-en-13-one	Others	Others	-	2	37838.8	23162.8	45292.7	77505	8102.5	24522.6	187796	48841.6	122729	167876	14613.5	27543.8	34775.1	17233	29541.2	-
MWS1840	102.13	58.07	101.12	C6H15N	[M+H]+	Triethylamine	Alkaloids	Alkaloids	121-44-8	3	11115.6	20905.1	19351.4	25712.7	14463.5	35455	28327.9	34503	33640.6	26261.5	15874.6	23983.5	21155.4	14054	17837.2	-
Wagp003695	324.11	177.05	323.101	C15H17NO7	[M+H]+	N-(Isoferuloyl)-Glutamic Acid	Alkaloids	Phenolamine	-	3	66937.6	93957.1	60083.9	13628.4	27095.6	18280	85698	79640.9	71107.6	20664	14401	31218.4	34674.1	32470.5	32743.8	-
Wbsp000107	325.16	191.29	324.157	C17H24O6	[M+H]+	2-[(5s)-5-hydroxyhexa-1,3-dien-1-yl]-5-methoxy-4-[(3r)-3-methoxybutanoyl]-2-methylfuran-3-one	Others	Ketone compounds	-	3	14415.7	18498.8	47977.6	13695.7	8387.57	33785.4	44566.7	23954.1	38472.3	4282.71	6187	14820	27741.2	16326.3	15354.5	-
Lazn003443	595.16	449.11	594.159	C27H30O15	[M+H]+	Orientin-2''-O-rhamnoside*	Flavonoids	Flavones	-	3	8742	13241.7	19859	31412.6	22004.1	69514.7	13197.6	9830.3	12663.7	74650.6	10933.2	17170.9	31617	29214.9	32820.1	-
Zbjp003056	611.16	449.11	610.153	C27H30O16	[M+H]+	Orientin-7-O-glucoside	Flavonoids	Flavones	-	3	24324.2	32553.3	48682.8	21342.7	41831.2	129928	24756.5	20986.5	16760.8	59589.6	22639.5	38702.3	21308.5	30608.1	24580.7	-
Lhlp102619	1227.6	579.39	1226.59	C57H94O28	[M+H]+	Tigogenin pentaglucoside	Steroids	Steroidal saponins	-	3	12257.3	42659.1	19477	6796.72	27298.4	5454.4	87328.8	49753	36761.1	1090.88	1090.88	1090.88	72169.3	37542	45786.8	-
Salp002945	200.13	130.04	199.121	C10H17NO3	[M+H]+	N-Hexanoyl-L-homoserine lactone	Alkaloids	Alkaloids	147852-83-3	1	31052.7	30814	19251.8	10838.4	7158.39	5015	76975.8	61549.2	67721.8	11693.5	8328.36	19218	25031.4	28633	28423.9	-
pme0253	174.11	86.1	173.105	C8H15NO3	[M+H]+	N-Acetyl-L-leucine	Amino acids and derivatives	Amino acids and derivatives	1188-21-2	3	18533.9	40989.6	47435.3	2133.59	2133.59	2133.59	10670.3	30618.8	24712.2	11237.6	33610.2	24124.9	10668	21649	28635.8	-
PDP106482	579.17	271.06	578.164	C27H30O14	[M+H]+	Apigenin 5-O-(3''-rhamnosyl)glucoside	Flavonoids	Flavones	-	1	35447.5	13642.3	18892.9	161230	55698.5	97289.4	19398.6	32861.9	42639.1	62533.4	120489	60876.3	23176.7	49736.4	50744.1	-
PDP001987	1225.58	413.31	1224.58	C57H92O28	[M+H]+	5(6)-ene-macrostemonoside E	Others	Others	-	3	106265	161936	88558.5	20243.1	15909.3	29498.7	84233.5	110602	62908.7	42651.4	33975.4	10080.9	13385.5	26748.8	26733.6	-
pmp000172	477.14	315.08	476.132	C23H24O11	[M+H]+	5,2'-Dihydroxy-7,8-dimethoxyflavone glucoside	Flavonoids	Flavones	-	3	25746.8	22728.7	30976.4	3170.22	14282.5	11458.1	41603.7	117242	106606	20487.7	26151.5	13750.8	13712.5	19560.6	12290	-
Zjhp083026	1241.58	593.37	1240.57	C57H92O29	[M+H]+	Isochiapagenin-Glc-Glc-Glc-Glc-Glc	Steroids	Steroidal saponins	-	2	262960	83922.5	149412	50535	20273.1	31438.2	173143	175367	124102	44984	35942.5	47305.7	74451.5	35603.2	92084.9	-
zjbp111502	435.16	181.05	434.158	C22H26O9	[M+H]+	Ciwujiatone	Lignans and Coumarins	Lignans	-	3	5018.64	17710	21381.1	14329.7	26522.2	21340.5	30362.8	32225.2	13666.1	1003.73	1003.73	1003.73	20292.9	13868.6	9238.58	-
Lmsp013116	321.24	123.08	320.235	C20H32O3	[M+H]+	Ent-16α,17-Dihydroxykauran-2-one	Terpenoids	Ditepenoids	-	1	5842.21	10502.8	7673.64	431.789	431.789	431.789	51215.1	52209.7	49550.8	3549.97	2158.95	2786.7	9794.72	9695.17	7435.33	-
MWS201408	263.09	136.04	262.08	C9H14N2O7	[M+H]+	Asp-Glu	Amino acids and derivatives	Amino acids and derivatives	6157-06-8	3	3422.02	3422.02	3422.02	28378.7	21890.5	30701.2	18935.8	21646.5	17110.1	24444.5	32991.7	33134.5	35153.6	17917	25206.4	-
Zjxp110306	309.24	133.1	308.235	C19H32O3	[M+H]+	3-Hydroxy-3,7,11-trimethyldodeca-1,6E,10-trien-9-yl 2-methylbutyrate	Terpenoids	Sesquiterpenoids	-	3	18181.7	28050	19037.5	28456.7	25260.1	54955.9	13353.7	19424.5	13024.9	18961.9	20792.1	21375	19205.7	21508.1	11911.2	-
MWSHC2069	253.18	119.09	252.173	C15H24O3	[M+H]+	(2R,5S,8S)-3,4,5,6,7,8-Hexahydro-2,5-dihydroxy-2,5-dimethyl-8-(1-methylethyl)-1(2H)-naphthalenone	Terpenoids	Sesquiterpenoids	953425-61-1	3	14872.7	22625.4	12350.8	12381.5	24960	12347.7	14269.6	13335.5	5774	12672	15761.2	16879.9	33273.8	39413.4	28821.4	-
Wacyp06135	466.26	81.07	448.231	C21H36O10	[M+NH4]+	3,7-Dimethyl-2,6-Octadienyl 6-O-(beta-D-Xylopyranosyl)-beta-D-glucopyranoside	Terpenoids	Monoterpenoids	-	1	18210.4	44944.7	32019.5	9297.83	18277.7	43322.8	55981.8	51403	61848.4	18264.1	27092.3	16268	48172.2	29497.4	20120.6	-
Lmcp004074	313.11	121.06	312.1	C18H16O5	[M+H]+	2-(4-Methoxyphenethyl)-5,6:7,8-Diepoxy-5,6,7,8-Tetrahydrochromone	Others	Chromone	-	3	12613.6	22129.8	16732.2	11736.4	18656.3	13403.5	15265.2	21774.6	19417.3	17308.7	16980.3	19128.2	14277.3	16812	16194	-
Zjhp082615	577.37	271.21	576.366	C33H52O8	[M+H]+	iso-Diosgenin-Gal	Steroids	Steroidal saponins	-	1	67260.4	156109	22960.8	31343.8	2342.89	7534.22	11488.2	21872.4	15532.4	468.577	468.577	468.577	27898.7	30686.4	25571.3	-
WapTKC165624	265.14	187.11	264.136	C15H20O4	[M+H]+	(+)-(S)-1-Methylabscisic-6-Acid*	Terpenoids	Sesquiterpenoids	-	1	76462.2	65295.1	53186.1	34977.8	50723.4	39896	14880.3	8633.96	12718.2	1726.79	1726.79	1726.79	16323.7	24953.9	21334.5	-
Wafp004987	312.12	177.06	311.116	C18H17NO4	[M+H]+	N-Feruloylphenylacetamide	Alkaloids	Phenolamine	-	3	302.63	302.63	302.63	26408.3	12118.8	7188.12	27180	12121.5	128009	149090	1513.15	9062	49552.9	28724.9	54259.4	-
Lmpp003789	595.14	287.06	595.145	C30H27O13+	[M]+	Cyanidin 3-O-(6-O-p-coumaroyl)glucoside	Flavonoids	Anthocyanidins	-	3	21583.4	56826.9	34062.6	47418.5	51898.3	78386.5	3044.93	3044.93	3044.93	40238.4	15224.6	20874.7	50274	47397.9	17365	ko00942,ko01110
pme2596	184.06	148.04	183.053	C8H9NO4	[M+H]+	4-Pyridoxate	Others	Vitamin	82-82-6	3	16765.4	14398.1	15747.8	17376.2	12625.4	20459.8	34227.1	38050.2	35702.9	18127.8	8644.78	22087	18895.4	11982.6	24530.2	ko00750,ko01100
Sasp010057	311.22	165.13	310.214	C18H30O4	[M+H]+	Sterebin A	Terpenoids	Ditepenoids	-	1	17369.8	16181	17948.5	23867.4	20893.5	32844.2	12559.6	17192.1	11906.2	13321.5	11769.9	17084	13737.4	15829.3	8615.63	-
Lhhp102901	361.16	189.09	360.157	C20H24O6	[M+H]+	3-(α,4-Dihydroxy-3-methoxybenzyl)-4-(hydroxy-3-methoxybenzyl)	Others	Others	-	3	27930.3	10206.3	36424.7	6956.8	3992.65	25597.2	26217.9	27725.5	25132.3	24734	16259.8	44328.3	23803.4	21640.2	12203.3	-
Lamp003754	1225.59	739.42	1224.58	C57H92O28	[M+H]+	Diglucosyl-(20R,25R)-26-O-β-D-glucopyranosyl-3b,26-dihydroxycholest-5-en-16,22-dioxo-3-O-α-L-rhamnopyranosyl-(1→2)-β-D-glucopyranoside	Steroids	Steroidal saponins	-	3	29561.3	14774.9	28384	22466.3	15367	33080.8	22456.8	10639	6972.61	7090	12013	18978.6	26956	23641.1	25995.5	-
WapTKC043973	227.13	163.11	226.12	C12H18O4	[M+H]+	11,12,13-Trinor-2,6-Farnesadiene-1,10-Dioic Acid	Terpenoids	Sesquiterpenoids	22264-07-9	1	5229.28	8995.72	5364.5	10778.9	11335.7	9638.08	24538	21085.8	19024.4	19710.9	8916.87	28991.3	14058.8	17115	15461.6	-
PD0876185	449.14	287.09	448.137	C22H24O10	[M+H]+	Poriolin	Flavonoids	Flavanones	-	2	37726.1	18057	14406.1	141078	34639.3	40388.7	47178.2	53486.7	19166.3	19319	20272.8	40229	53820.7	37084.2	52836.3	-
Zmwp005562	284.13	147.04	283.121	C17H17NO3	[M+H]+	N-P-Coumaroyltyramine*	Alkaloids	Phenolamine	36417-86-4	1	6143	6243.05	7166.98	98233.4	245970	268433	31748.1	37797.2	25211.8	28192.3	7756.7	21504	75864.3	48037.8	92316.5	-
Wbmp004804	496.29	478.28	495.283	C26H41NO8	[M+H]+	1-O-Demethyltricornine	Alkaloids	Alkaloids	-	3	2039.13	2039.13	2039.13	27860.6	10195.6	41413.6	65938.7	42503.1	23625.4	39981	19871.3	40564.5	29530.1	19546.4	23691.8	-
WapTKC039761	295.23	81.07	294.219	C18H30O3	[M+H]+	4,10,14-Aromadendranetriol 10,14-Isopropylidene	Terpenoids	Sesquiterpenoids	939774-26-2	1	156179	139170	116676	184742	175227	240223	14469.8	14469.8	14469.8	14469.8	14469.8	14469.8	85756.9	107103	72349.1	-
Salp006039	213.15	55.05	212.141	C12H20O3	[M+H]+	Helicascolide B	Terpenoids	Monoterpenoids	-	1	3111.39	3111.39	3111.39	30103.1	17871.6	33321.3	45792.7	25159.4	27705.9	28534	36616.7	19839.2	15557	32875.8	23068.3	-
PDP029100	169.05	123.05	168.042	C8H8O4	[M+H]+	5-Hydroxy-2-methoxybenzoic acid	Phenolic acids	Phenolic acids	61227-25-6	2	20947.1	14662.9	18478.6	36124.3	26054.9	29939.9	44599.3	42811.7	43743.5	34666.4	41358	54117	22178.4	25991.6	24958.1	-
Wasyqp2836	374.14	177.06	373.137	C16H23NO9	[M+H]+	3-O-Feruloyl Aminogalactitol	Phenolic acids	Phenolic acids	-	2	35534.7	43810.2	34318.1	9493.96	13604.8	27030.1	33610.5	65745.6	76316	44929.8	29296.5	92795	34710.6	30096.8	36635.2	-
Wbjp006632	625.25	325.11	624.247	C36H36N2O8	[M+H]+	Tribulusamide A*	Alkaloids	Alkaloids	-	1	114.685	114.685	114.685	12063.7	28139.4	44829.1	573.426	25834.8	3442	68576.6	12070.8	15533.3	24795.7	22413.2	23031.2	-
Hmhp006479	317.1	137.06	316.095	C17H16O6	[M+H]+	2-(2,4-dihydroxybenzyl)-6,8-dihydroxy-7-methyl-3,4-dihydronaphthalen-1(2H)-one	Flavonoids	Other Flavonoids	-	3	9121.94	4171.87	10397.8	834.374	834.374	834.374	9902.91	17302.2	13608.9	58651.6	20463.2	31698.1	13882	14767.2	8840.4	-
Lmsp102909	371.21	133.1	370.199	C19H30O7	[M+H]+	Deoxysappanol	Others	Others	-	2	22541.8	21501.7	44189.8	14397	26338.4	31202.8	17706.6	42348.4	21603.6	13303.6	29875.9	11388.6	19860.1	24695.7	25382.1	-
MWSslk146	595.17	433.12	594.159	C27H30O15	[M+H]+	4'-O-Glucosylvitexin	Flavonoids	Flavones	38950-94-6	1	679408	899336	847969	24153.1	120766	316636	707166	770706	966729	183603	284633	202687	624548	719970	323640	-
Lalp007415	301.11	107.05	300.1	C17H16O5	[M+H]+	5,7-dihydroxy-6-methyl-3-(4'-hydroxybenzyl)-4-chromanone*	Flavonoids	Other Flavonoids	-	1	11597	23936.9	6406.31	6403.98	6406.81	27901.1	20625.6	63353.2	21756.2	23393.9	2325.83	8992.71	19128.2	17989.5	11650	-
MWSmce346	517.13	163.04	516.127	C25H24O12	[M+H]+	1,3-Dicaffeoylquinic acid	Phenolic acids	Phenolic acids	30964-13-7	3	2437.79	2437.79	2437.79	257824	32748.8	25915	12189	19768.1	17146.7	17600.8	24761	17987	82936.7	43902.8	53367.2	-
Jmyp004012	1063.53	413.31	1062.52	C51H82O23	[M+H]+	Spirost-5-en-3-ol-3-O-glucosyl(1→2)[glucosyl(1→3)]glucosyl(1→4)galactoside	Steroids	Steroidal saponins	-	1	33943.9	29552.2	26647.3	3171.22	3171.22	3171.22	131149	121145	58500.1	3171.22	3171.22	3171.22	22165.7	15856.1	35324.1	-
Zjhp082691	1077.51	591.35	1076.5	C51H80O24	[M+H]+	Spirostan-5-en-12-one-3-O-glucosyl(1→2)[glucosyl(1→3)]glucosyl(1→4)galactoside (Cyrtonemoside A)*	Steroids	Steroidal saponins	-	1	10036.4	31797.5	13109.1	18284.3	14611.9	35977.4	9642.41	11319.2	3627.48	8404.8	26818.5	13528.8	19428.3	8919.31	14259	-
mws0045	449.11	303.05	448.101	C21H20O11	[M+H]+	Quercitrin	Flavonoids	Flavonols	522-12-3	2	606.436	606.436	606.436	13633.5	16525.8	14387.7	10568.5	18111.4	3032.18	10601.2	12045.9	4531	14628.9	24169.6	21209.2	ko00944
Lamp009984	285.07	191.03	284.068	C16H12O5	[M+H]+	4'-Demethyleucomin	Flavonoids	Other Flavonoids	34818-83-2	3	245.155	245.155	245.155	1225.77	4237.38	23182.2	5414.66	10480.3	11816.9	8118.38	3786.73	9702.56	6039.21	10484.6	6182.54	-
pmf0289	336.17	148.06	335.159	C15H21N5O4	[M+H]+	Isopentenyl adenosine	Nucleotides and derivatives	Nucleotides and derivatives	7724-76-7	3	40133.7	11505.4	19981.9	30173.5	8524.93	14341.9	27355.4	48674.4	10056.4	1704.99	1704.99	1704.99	9791.6	18489.6	18581.3	ko00908,ko01110
Sadp002898	152.07	107.05	151.063	C8H9NO2	[M+H]+	4-Hydroxyphenylacetamide	Alkaloids	Alkaloids	17194-82-0	3	12380.6	13587	12762.7	15556	10991.9	11719.6	21169.3	18507.1	10679.8	12846.3	19861.5	13694.5	10707.7	11748	10459.3	-
Zjhp082644	901.47	415.32	900.472	C45H72O18	[M+H]+	Diosgenin-Glc-Glc-Glc	Steroids	Steroidal saponins	-	1	17188.6	20284.9	9868	12042.9	10960.4	23655.1	8762.79	9453.02	1633.86	7127.45	6234.9	14754.7	10590.1	13724.9	6022.57	-
Zjhp082696	1079.53	593.37	1078.52	C51H82O24	[M+H]+	Pennogenin-Glc-Glc-Glc-Glc	Steroids	Steroidal saponins	-	1	51747.4	114193	118461	9146.06	22877.5	47131.7	94518.3	297223	43291.6	12181.8	7628.19	48103.2	60371.2	92984.4	50577.2	-
pmp000703	538.21	197.08	520.179	C22H32O14	[M+NH4]+	6'-O-D-Glucosylsweroside	Terpenoids	Monoterpenoids	-	2	49415.3	50919.5	40334.2	295100	259391	295260	8066.85	8066.85	8066.85	331467	312084	378004	151215	168832	146204	-
Zmbp000449	130.03	70.07	129.025	C5H7NOS	[M+H]+	Epigoitrin	Others	Others	1072-93-1	3	85734	53606.8	92504.2	103987	69914.5	118601	180284	149522	277786	76414.1	73344.2	170027	105374	101906	84733.6	-
PD1006471	295.23	67.05	294.219	C18H30O3	[M+H]+	α-kamlolenic acid	Lipids	Free fatty acids	-	1	171465	170566	197816	256778	264816	305298	19947	19947	19947	154021	99734.9	152604	181914	190395	124637	-
Lmhp009464	466.29	325.27	465.286	C22H44NO7P	[M+H]+	LysoPE 17:1(2n isomer)	Lipids	LPE	-	2	16310.8	18701.1	11713.4	18114	14615.2	20289.5	24634.7	14690	14420	4648.91	9880.29	25711.9	12306.4	12821.8	10487.7	-
Lmwp102713	265.11	173.06	264.1	C14H16O5	[M+H]+	(+)-Peusedanol	Lignans and Coumarins	Coumarins	20516-23-8	1	54755.5	70081.2	70755.9	22500	27407.3	23223.6	4500	4500	4500	4500	4500	4500	22682.3	24133.8	28027.8	-
Qmgp101936	658.36	640.35	657.351	C36H51NO10	[M+H]+	Veramadine A	Alkaloids	Steroid alkaloids	-	3	22717.1	17712.5	17734.8	4692.6	14664	6292.01	10371.9	22089.4	19505.3	13574.5	20049.2	37268.4	18911.8	19695.6	11669.8	-
pme3459	317.21	299.2	316.204	C20H28O3	[M+H]+	Cafestol	Terpenoids	Ditepenoids	469-83-0	3	44326.5	39268.5	11865.5	2373.1	2373.1	2373.1	86167.7	115788	78571.1	31376.8	18665.2	33808.6	58205.3	19006.2	45889	-
PDP191855	331.1	151.04	330.095	C14H18O9	[M+H]+	(3,4,5,6-tetrahydroxyoxan-2-yl)methyl 4-hydroxy-2-(hydroxymethyl)benzoate	Organic acids	Organic acids	-	2	54107.2	62220.8	43712.6	19164.8	12976	14152.2	58921.5	72238.4	49594.1	12081.9	14703.3	18580.2	19095	33640.8	22216.3	-
MWSHY0104	449.11	287.06	448.101	C21H20O11	[M+H]+	Luteolin 7-O-beta-D-glucoside	Flavonoids	Flavones	5373-11-5	3	27337.4	9820.1	27458.1	120104	37559.6	21603.5	26573	28166.5	33530.1	15082.1	7574.85	22295.8	36145.2	34834.2	53275.9	ko00944
Lmyp003408	287.11	125.06	286.105	C13H18O7	[M+H]+	Orcinol glucoside	Phenolic acids	Phenolic acids	21082-33-7	1	867382	844102	829868	56862.5	56862.5	56862.5	466068	453568	361410	56862.5	56862.5	56862.5	284312	332838	325469	-
Zmxp002867	625.17	301.07	624.169	C28H32O16	[M+H]+	Chrysoeriol-5,7-di-O-glucoside	Flavonoids	Flavones	-	3	114288	56207.1	24632.4	552.647	552.647	552.647	53649.5	59717.3	65265	2763.23	17185.2	25448.4	28333.2	21358.6	18596.9	-
MWSHY0061	595.16	287.06	594.159	C27H30O15	[M+H]+	Kaempferol-3-O-neohesperidoside	Flavonoids	Flavonols	32602-81-6	3	4805.48	67537.4	43418.6	45084	46832.2	89564.4	961.096	961.096	961.096	39667	19768.1	16729.7	32615.5	38087.7	28675.2	-
MWSmce698	149.1	65.04	148.089	C10H12O	[M+H]+	2',4'-Dimethylacetophenone	Others	Ketone compounds	89-74-7	3	135904	114391	124072	171832	138273	194885	253028	142376	102663	128168	126934	249751	106635	173330	139677	-
Rfn07673	289.25	271.24	288.245	C20H32O	[M+H]+	Candol A	Terpenoids	Ditepenoids	53060-60-9	3	17571.9	7637.97	11346	8762.62	9146.86	6483.36	4911.28	4345.76	6299	22590.4	20649.8	13072.2	14508.1	5604.81	11719.7	-
WapTKC178727	373.22	175.15	372.215	C19H32O7	[M+H]+	2-[(1S)-4-[(E,3R)-3-hydroxybut-1-enyl]-3,5,5-trimethylcyclohex-3-en-1-yl]oxy-6-(hydroxymethyl)oxane-3,4,5-triol*	Terpenoids	Sesquiterpenoids	-	1	34720.4	36284	10202.9	51606.4	29246	43123	63111	28805.8	19526.5	13975.1	29956.3	32704.8	21676	31677.1	48957.2	-
PD0576765	316.19	135.04	315.183	C19H25NO3	[M+H]+	Piperettine	Alkaloids	Alkaloids	583-34-6	3	1140.48	1140.48	1140.48	8770.96	5702.39	25540.2	9001.55	8360.39	15389.1	14273.6	7632.47	6632.64	10173.8	6589.5	7235.34	-
PDP231330	193.16	107.08	192.151	C13H20O	[M+H]+	tetracyclo[6.3.2.01,8.02,5]tridecan-9-ol	Terpenoids	Sesquiterpenoids	-	2	28352.2	20293.5	11656.9	11900.4	20356.2	13142.1	22374.4	24282	21205.4	12158.1	18394	52431.3	22466.6	20097.7	18046.4	-
pmp001030	576.39	576.39	575.382	C33H53NO7	[M+H]+	Yibeinoside A	Alkaloids	Steroid alkaloids	98985-24-1	3	110634	125114	151088	181678	150577	109449	165606	131775	213071	21889.8	21889.8	21889.8	126785	221639	110323	-
Rfn012264	285.22	285.22	284.214	C20H28O	[M+H]+	Anhydrovitamin a2	Terpenoids	Ditepenoids	-	3	36294	45191.1	33692.8	4676.84	4676.84	4676.84	49383.5	35135	47565.8	27543.4	23384.2	27284.9	35022.3	31925.3	29711	-
Lmpp003930	579.15	271.06	578.142	C30H26O12	[M+H]+	Apigenin-7-O-(6''-p-Coumaryl)glucoside	Flavonoids	Flavones	-	3	27091.5	39771.9	31516.2	27529.3	10174	8216.65	111320	90328.1	31737.5	14815.5	9415.69	10038.2	55960.2	45597.3	48171.3	-
PDP230438	247.13	187.11	246.126	C15H18O3	[M+H]+	(3as,6r,9as,9bs)-6-hydroxy-6,9-dimethyl-3-methylidene-3ah,4h,5h,9ah,9bh-azuleno[4,5-b]furan-2-one	Terpenoids	Sesquiterpenoids	-	2	22204.2	43541.2	20163.6	22306.6	22699.7	27931.4	2257.82	2257.82	2257.82	2257.82	2257.82	2257.82	17196.4	20721.4	11289.1	-
PD0778348	237.19	81.07	236.178	C15H24O2	[M+H]+	6-(3-hydroxy-6-methylhept-5-en-2-yl)-3-methylcyclohex-2-en-1-one	Terpenoids	Sesquiterpenoids	-	2	33012.8	32993.3	30659.3	16666.5	8457.39	33836.9	26505.4	27506	14826.6	1691.48	1691.48	1691.48	13359.6	10583.9	18246.2	-
MWS201400	304.17	188.07	303.158	C16H21N3O3	[M+H]+	Val-Trp	Amino acids and derivatives	Amino acids and derivatives	24587-37-9	2	26591.6	22410.8	36087.5	62831.5	39480.9	43059.2	21829.7	13720.6	10037.8	2007.57	2007.57	2007.57	21195.2	19001	11767.1	-
mws1292	565.16	409.09	564.148	C26H28O14	[M+H]+	Isoschaftoside	Flavonoids	Flavones	52012-29-0	1	83132.6	52283.3	57126.5	8569.59	8569.59	8569.59	69195.1	102931	48735.8	8569.59	8569.59	8569.59	42848	43255.1	56551.3	-
PDP051559	287.11	125.06	286.105	C13H18O7	[M+H]+	2-(2,6-dihydroxy-4-methylphenyl)-6-(hydroxymethyl)oxane-3,4,5-triol	Others	Others	-	1	764111	1.03439e+06	868917	3656.03	5111.6	8425.64	550646	470545	410797	731.207	731.207	731.207	330202	282864	302440	-
pmp000602	395.13	233.08	394.126	C19H22O9	[M+H]+	6-Hydroxymusizin-8-O-β-D-glucoside*	Others	Ketone compounds	-	1	143527	125679	121018	6005.4	6005.4	6005.4	128789	199730	105550	6005.4	6005.4	6005.4	73920.7	30027	85537.5	-
Hmhp002834	419.1	287.06	419.097	C20H19O10+	[M]+	Cyanidin 3-xyloside	Flavonoids	Anthocyanidins	29761-24-8	3	31787.8	28633.9	28558.6	2030.98	2030.98	2030.98	37614.1	35639	20887.6	2030.98	2030.98	2030.98	10154.9	18756.1	15431.8	-
pme2244	190.09	118.07	189.079	C11H11NO2	[M+H]+	3-(1H-Indol-3-yl)propanoate	Alkaloids	Plumerane	830-96-6	3	10665.3	10308.5	8370.09	1618.63	1618.63	1618.63	15337.1	10408.8	13059.6	19430.4	16305.7	22772.5	17693.3	8093.15	16136.7	-
MWS201442	267.13	120.08	266.127	C13H18N2O4	[M+H]+	Phe-Thr	Amino acids and derivatives	Amino acids and derivatives	51352-44-4	3	66734.2	64945.4	50063.5	10012.7	10012.7	10012.7	75358.5	83552.9	74077.3	71792.5	100105	160361	86875.9	83959.6	120200	-
WapTKC204979	191.14	161.1	190.136	C13H18O	[M+H]+	3-methyl-2-methylidenetricyclo[5.2.1.03,8]decane-8-carbaldehyde	Terpenoids	Monoterpenoids	-	1	14081.6	27570.5	16786.6	1085.35	1085.35	1085.35	5426.77	9860.84	6490.17	22146.9	28183.7	20443	17647.5	9758.48	10801.3	-
Lamp007045	477.14	315.08	476.132	C23H24O11	[M+H]+	3-(4-hydroxybenzene)-5,7-dihydroxy-6-methoxychroman-4-one glucoside	Flavonoids	Other Flavonoids	-	3	22093.4	40863.3	19009.1	1962.13	1962.13	1962.13	50925.4	46731.2	20330.2	1962.13	1962.13	1962.13	30412.6	9810.64	28187.6	-
Walbp09179	228.23	57.07	227.225	C14H29NO	[M+H]+	Myristamide	Lipids	Free fatty acids	638-58-4	2	4953.94	14985.6	11485.4	10085.4	10944.7	13035.1	10334.9	15608.3	10548.7	10597.9	7828.5	9862.26	5134.59	9070.96	10625.8	-
MWS201479	239.1	136.08	238.095	C11H14N2O4	[M+H]+	Tyr-Gly*	Amino acids and derivatives	Amino acids and derivatives	673-08-5	3	16450.3	18394	8669.9	23793.5	19614.1	24922.6	10801	11075.1	7309.88	1461.98	1461.98	1461.98	14452.8	13525	8796.57	-
Qabp007548	1077.5	591.35	1076.5	C51H80O24	[M+H]+	3-Epineoruscogenin-glucose-glucose-glucose-glucoside*	Steroids	Steroidal saponins	-	1	4709.59	33933.8	21829.9	24761.2	18214.7	31791.3	8279.61	10231.3	6649.13	16845.4	15325.6	18865.6	15930.2	6543.25	8810	-
Lazp006915	753.4	411.29	752.398	C39H60O14	[M+H]+	Glucosyl-3-epi-neoruscogenin-3-O-β-D-glucopyranoside	Steroids	Steroidal saponins	-	1	16578.1	14992	3463	10002.7	7881.96	12552.4	692.6	692.6	692.6	4622.35	4285.89	9029.03	9101.79	6545.04	8780.83	-
MWS201391	246.15	166.09	245.138	C10H19N3O4	[M+H]+	Asn-Ile	Amino acids and derivatives	Amino acids and derivatives	438533-59-6	3	36802.8	46422.2	30908.6	59958.4	55736.3	40912.4	16454.9	46614	29766.8	9344.16	11266.9	14805.8	27203	38908.7	25996.2	-
WapTKC026113	373.22	175.15	372.215	C19H32O7	[M+H]+	Picrionoside B*	Terpenoids	Sesquiterpenoids	-	1	53908.8	18543.4	34770.3	35513.8	23517.7	16613.7	50548.6	29865.9	15186.9	29797.4	32999	21906.1	38115.3	31757.2	31678.5	-
Lmhp007598	534.36	184.07	533.348	C27H52NO7P	[M+H]+	LysoPC 19:2(2n isomer)	Lipids	LPC	-	2	25954.5	50291.6	46396.7	104486	70779.7	68757.5	69784.8	72096.1	70693.2	64218.6	67564	83251.9	35471	64314.6	61084.6	-
PDP070040	395.14	233.08	394.126	C19H22O9	[M+H]+	2-methyl-5-(2-oxopropyl)-7-[3,4,5-trihydroxy-6-(hydroxymethyl)oxan-2-yl]oxychromen-4-one*	Others	Chromone	-	1	70749	33693.7	48855.1	3512.91	3512.91	3512.91	44925.5	21897.6	28085.6	3512.91	3512.91	3512.91	17564.6	18504	17939.6	-
Zjhp090607	303.09	123.04	302.079	C16H14O6	[M+H]+	Disporopsin/5,7-dihydroxy-3-(2',4'-dihydroxybenzyl)-chroman-4-one	Flavonoids	Other Flavonoids	-	3	1054.01	1054.01	1054.01	1054.01	1054.01	1054.01	5396.86	25001.6	10523.6	7165.87	12281.9	5270.03	5638.36	7878.97	8360.91	-
Lmsp004915	449.11	287.06	448.101	C21H20O11	[M+H]+	Cernuoside*	Flavonoids	Aurones	480-69-3	3	12120.3	24926.1	11518	89358.7	15219.5	41163.3	45434.5	29796.6	35822.9	2303.59	2303.59	2303.59	48599.8	43925	60879.2	-
Lmyp004963	579.17	415.11	578.164	C27H30O14	[M+H]+	Apigenin-6-C-(2''-rhamnosyl)glucoside	Flavonoids	Flavones	-	3	28764.1	29536.7	16086	12258.4	12105.1	9579.24	14863.6	37285.6	37631.8	1225.32	1225.32	1225.32	6126.62	16641.1	19095.1	-
MWStz605	219.11	132.08	218.106	C12H14N2O2	[M+H]+	Abrine	Amino acids and derivatives	Amino acids and derivatives	526-31-8	3	20776.7	19212	12089.2	10035.9	6270.76	7090.1	33800.1	33942.2	34471.1	11584.3	7467.92	10783.7	13011.7	13598.6	15073.9	-
Zbsp011371	321.24	321.24	320.235	C20H32O3	[M+H]+	Abbeokutone	Others	Others	16836-28-5	2	27716.5	14086.3	15928.8	2461.45	2461.45	2461.45	78245.4	79519.7	69471	2461.45	2461.45	2461.45	12307.3	17725.7	15377.1	-
mws0062	287.06	241.05	286.048	C15H10O6	[M+H]+	Orobol	Flavonoids	Isoflavones	480-23-9	3	4775	3955.6	3160.73	318.559	318.559	318.559	318.559	318.559	318.559	11755	6815.27	1592.8	15888	8303.86	10944.6	-
Zjhp090601	287.09	167.03	286.084	C16H14O5	[M+H]+	5,7-dihydroxy-3-(4'-hydroxybenzyl)-chroman-4-one	Flavonoids	Other Flavonoids	-	1	6136.73	12296.3	7895.06	1227.35	1227.35	1227.35	50645.8	112379	53070.8	1227.35	1227.35	1227.35	20246.5	21857.4	10379.1	-
mws0572	126.07	109.04	125.059	C5H7N3O	[M+H]+	5-Methylcytosine	Nucleotides and derivatives	Nucleotides and derivatives	554-01-8	3	965.052	965.052	965.052	14462.8	12051.3	4825.26	41320.8	52704.1	58017.2	965.052	965.052	965.052	17378	19011.6	22046	ko00240,ko01100
Lacp005577	457.2	133.1	456.199	C22H32O10	[M+H]+	3-(3'-Hydroxybutyl)-2,4,4-trimethylcyclohexa-2,5-dienone malonyl glucoside	Terpenoids	Sesquiterpenoids	-	3	19669.8	14514.7	23032.8	2050.36	2050.36	2050.36	16837.7	25726.1	10251.8	2050.36	2050.36	2050.36	26712.9	32719.2	22860.6	-
MWSprf041	431.32	299.24	430.308	C27H42O4	[M+H]+	Hecogenin	Steroids	Steroid	467-55-0	1	16180.1	20446.2	13350.1	1901.14	3766.26	10049.5	16389	15563.4	5613.29	1398.77	2843.9	4533.81	4469.71	8477.96	6379.7	-
PDP068719	118.09	58.07	117.079	C5H11NO2	[M+H]+	4-amino-2-methylbutanoic acid	Alkaloids	Alkaloids	-	1	505624	428425	437712	664414	719422	763067	744328	538780	631917	943654	1.12722e+06	1.02977e+06	784910	785285	775409	-
Wdhp006324	284.13	121.07	283.121	C17H17NO3	[M+H]+	3-(4-hydroxyphenyl)-n-[2-(4-hydroxyphenyl)ethyl]prop-2-enimidic acid	Alkaloids	Isoquinoline alkaloids	-	1	517.064	517.064	517.064	69964.7	133520	102333	12290	12290	6144	16876.3	2585.32	12834.9	28700.7	39451.4	40281.8	-
Wasyqp2711	139.04	121.03	138.032	C7H6O3	[M+H]+	2-(Hydroxymethyl)Cyclohexa-2,5-Diene-1,4-Dione	Others	Others	644-17-7	2	3853.59	3853.59	3853.59	3853.59	3853.59	3853.59	52044	44345.5	41069.7	20417	19268	34085	28176.1	35927.5	26540.7	-
Zjhp082628	739.43	577.37	738.419	C39H62O13	[M+H]+	Diosgenin-Gal-Glc	Steroids	Steroidal saponins	-	3	28783.3	31510.3	58937.8	1796.61	1796.61	1796.61	62003.2	88072.1	61822.9	10024.3	14707.5	8983.03	23019.2	20598.6	26512.8	-
Wacyp06666	334.22	81.07	316.189	C16H28O6	[M+NH4]+	D-Linalool 3-Glucoside	Terpenoids	Monoterpenoids	-	1	103736	70893.3	50816.7	5125.2	4484.5	21920.8	31205.8	7687.21	4858.29	896.901	896.901	896.901	23809	11685.4	34384	-
Zbyp002402	287.11	107.05	286.104	C13H18O7	[M+H]+	Methylarbutin	Phenolic acids	Phenolic acids	6032-32-2	3	56168.3	63105.2	55386.3	3238.48	3238.48	3238.48	30996.1	29941.7	29937.1	3238.48	3238.48	3238.48	23327.2	16192.4	32928.5	-
Hmpp003270	449.11	287.05	448.101	C21H20O11	[M+H]+	Luteolin-4'-O-glucoside*	Flavonoids	Flavones	6920-38-3	3	287.779	287.779	287.779	287.779	287.779	287.779	20582	51407.7	19521.7	12873.2	13706.3	1438.89	45074.6	17332.3	41070.7	-
PD0640365	211.13	135.12	210.126	C12H18O3	[M+H]+	(1S,4R,6S)-4-hydroxy-3-methyl-6-(prop-1-en-2-yl)cyclohex-2-en-1-yl acetate	Terpenoids	Monoterpenoids	-	1	1395.53	1395.53	1395.53	8004.86	13043	9938.42	13066.5	16408.2	21275.7	6977.67	17331.9	14050.8	7935.95	11227.7	12980	-
Zjbp081703	577.37	271.2	576.366	C33H52O8	[M+H]+	3-hydroxy-5,20-diene-26 furostanol-Glc	Steroids	Steroidal saponins	-	1	2564.8	2564.8	2564.8	32085.8	12824	14340.9	183049	124527	46699	2564.8	2564.8	2564.8	43249.6	70202.4	69458.6	-
Zjxp101210	757.43	595.38	756.43	C39H64O14	[M+H]+	Spirost-3,12-diol-3-O-glucosyl(1→2)galactoside	Steroids	Steroidal saponins	-	2	15511.7	23495	15423.9	1770.79	1770.79	1770.79	19778.9	43107.6	37049.8	1770.79	1770.79	1770.79	8853.95	15075.8	18859.2	-
MWStz545	369.12	177.06	368.111	C17H20O9	[M+H]+	3-O-Feruloylquinic acid	Phenolic acids	Phenolic acids	40242-06-6	3	13065.6	17104.3	9401.9	17103.7	14391.7	17307.3	1880.38	1880.38	1880.38	1880.38	1880.38	1880.38	11512.1	12981.4	10989.8	-
Labp003718	700.28	311.13	699.274	C32H45NO16	[M+H]+	Glucosyl-6,7-di-O-methyl-N-deacetylisoipecosidic acid	Alkaloids	Isoquinoline alkaloids	-	3	19470.3	7109.34	12226	1372.92	1372.92	1372.92	13233.3	10911	16402.2	30469.5	6864.62	15867.4	9919.5	15041.1	15341.4	-
Qatp009254	219.17	119.08	218.167	C15H22O	[M+H]+	Cyclocolorenone	Terpenoids	Sesquiterpenoids	489-45-2	3	974.542	974.542	974.542	8111.1	21867.3	22322.4	4872.71	18645.1	14546.7	18162	16260.4	33213.1	18125.1	11195.2	19733.3	-
mws5028	136.04	80.06	135.032	C7H5NO2	[M+H]+	2-Benzoxazolinone	Alkaloids	Alkaloids	59-49-4	3	17455.3	21227.3	13946.2	2789.24	2789.24	2789.24	2789.24	2789.24	2789.24	15946.1	23561.3	38817.9	14122	31532.7	28443.2	-
Hmcp001824	213.07	167.06	212.059	C12H8N2O2	[M+H]+	Ailanindole	Alkaloids	Plumerane	159903-51-2	3	41285.4	30445.8	33852.9	1333.53	1333.53	1333.53	6667.67	43487	33520.2	17886.1	32626.7	22195.8	32137.7	21935.2	18760.1	-
Zjhp090605	301.11	107.05	300.1	C17H16O5	[M+H]+	5,7-dihydroxy-8-methyl-3-(4'-hydroxybenzyl)-chroman-4-one	Flavonoids	Other Flavonoids	-	2	848.888	848.888	848.888	848.888	848.888	848.888	4244.44	22215.4	7626.2	17148.3	6842.18	7142.56	14886.1	18368.7	24896.4	-
Sadp021687	359.31	57.07	358.308	C21H42O4	[M+H]+	MG(i-18:0/0:0/0:0)	Lipids	Free fatty acids	-	1	71970.5	10786.6	29292.3	15734.4	92633.7	2196.24	14056.9	54363	1769.09	92416.8	65872.9	30894.3	78884.8	75547.9	59913.9	-
mws0072	433.11	271.06	432.106	C21H20O10	[M+H]+	Apigenin-5-O-glucoside	Flavonoids	Flavones	28757-27-9	3	39054.9	82092.1	18190.4	16881.8	30572.1	47596	2879.05	2879.05	2879.05	61030.1	22365	31716.5	14395.2	36653.8	23828.3	-
MWSHY0162	627.16	303.06	626.148	C27H30O17	[M+H]+	Quercetin 3-O-beta-D-glucosyl-(1->2)-beta-D-glucoside	Flavonoids	Flavonols	18609-17-1	3	1881.24	1881.24	1881.24	232665	9406.21	21732.1	1881.24	1881.24	1881.24	1881.24	1881.24	1881.24	47843.1	38598.7	21808.9	ko00944,ko01110
Smnp001985	557.16	163.03	556.158	C28H28O12	[M+H]+	2''-O-feruloyl-aloesin	Quinones	Anthraquinone	-	3	29885.2	16951.9	16603.5	1483.6	1483.6	1483.6	22880.7	9223.03	18542.5	1483.6	1483.6	1483.6	13246.3	14511	7418	-
pmb0496	307.18	177.05	306.169	C15H22N4O3	[M+H]+	Feruloylagmatine	Alkaloids	Phenolamine	-	3	595.462	595.462	595.462	10583	2977.31	9699.9	19537	16544.4	12069.5	24366.3	21246.7	12397	13402.7	6362.31	9699.51	ko00999,ko01100,ko01110
PDP092757	315.12	181.05	314.115	C18H18O5	[M+H]+	(2S)-5,6-dimethoxy-2-(3-methoxyphenyl)-2,3-dihydro-1-benzopyran-4-one	Flavonoids	Flavanones	-	2	997.234	997.234	997.234	997.234	997.234	997.234	14390.7	42848.4	16970.7	20845.2	5157.5	4986.17	5145.98	11663.7	12210.1	-
Zjxp101205	755.42	593.37	754.414	C39H62O14	[M+H]+	Spirost-25(27)ene-2,3-diol-3-O-glucosyl(1→2)galactoside	Steroids	Steroidal saponins	-	2	369760	203786	246941	187375	66660.9	135285	325601	481888	365701	260234	230891	252922	170498	295758	370938	-
Zbkp001658	279.11	99.04	278.1	C11H18O8	[M+H]+	Tuliposide A*	Others	Others	19870-30-5	3	4.03585e+06	3.41682e+06	3.82066e+06	3.67011e+06	3.79588e+06	3.55614e+06	3.16381e+06	3.37932e+06	3.68448e+06	3.61704e+06	3.98184e+06	3.21015e+06	4.59966e+06	3.97432e+06	3.92219e+06	-
Zjxp101204	755.42	593.37	754.414	C39H62O14	[M+H]+	Spirostane-25(27)-en-3,12-diol-3-O-glucosyl(1→2)galactoside (Macrostemonoside S)	Steroids	Steroidal saponins	-	1	5.63319e+06	2.50477e+06	2.7239e+06	2.21451e+06	1.329e+06	2.46678e+06	6.82878e+06	4.39021e+06	4.24631e+06	1.8803e+06	1.99161e+06	1.51329e+06	7.66371e+06	3.4576e+06	8.23655e+06	-
Lsjp211284	415.32	271.2	414.313	C27H42O3	[M+H]+	Diosgenin	Steroids	Steroid	512-04-9	1	25123.5	45779.7	41981.4	19291.8	19300.8	62696.2	6026.33	26635	6429.47	1205.27	1205.27	1205.27	27718	14143.5	25216	-
Zahp014087	284.3	88.08	283.288	C18H37NO	[M+H]+	N-(12-methyltetradecyl)propionamide	Alkaloids	Alkaloids	-	1	112.68	112.68	112.68	112.68	112.68	112.68	112.68	112.68	112.68	563.4	133308	128276	200886	176526	176811	-
pmb0639	757.22	595.2	756.211	C33H40O20	[M+H]+	Apigenin-8-C-glucoside-7-O-Sophoroside	Flavonoids	Flavones	-	3	1515.45	1515.45	1515.45	1515.45	1515.45	1515.45	1515.45	1515.45	1515.45	7577.24	16567.1	16502.4	11884.5	20787.8	21918	-
Ladp004668	611.38	449.33	610.372	C33H54O10	[M+H]+	Tupistroside G	Steroids	Steroidal saponins	-	3	5136.28	4964.24	6348.18	718.5	718.5	718.5	11983	19587	9461.78	718.5	718.5	718.5	6563.64	3592.5	6562.97	-
Lahp003997	655.19	331.08	654.18	C29H34O17	[M+H]+	Glucosyl-rhamnazin-3-O-β-D-glucoside	Flavonoids	Flavonols	-	3	2356.03	2356.03	2356.03	2356.03	2356.03	2356.03	33159	50659.7	28004.5	2356.03	2356.03	2356.03	12969.8	16197.1	11780.1	-
Layp007091	1035.54	417.34	1034.53	C50H82O22	[M+H]+	Desglucolanatigonin II	Steroids	Steroidal saponins	-	3	7318.63	10075.7	9036.46	392.413	392.413	392.413	392.413	392.413	392.413	392.413	392.413	392.413	4893	1962.06	5051	-
Zbkp001486	279.11	99.04	278.1	C11H18O8	[M+H]+	6-Tuliposide A*	Others	Others	19870-31-6	3	1.25275e+06	1.32395e+06	1.31436e+06	234428	234428	234428	1.17214e+06	1.26924e+06	1.55106e+06	234428	234428	234428	2.23703e+06	1.42663e+06	1.37957e+06	-
Zjxp101244	1243.59	595.38	1242.59	C57H94O29	[M+H]+	26-O-Glucosyl-furost-5(6)-ene-3,22,26-triol-3-O-glucosyl(1→2)-[glucosyl(1→3)]-glucosyl(1→4)-galactoside	Steroids	Steroidal saponins	-	3	29199.1	13519.2	13450.5	1235.25	1235.25	1235.25	24767.3	27008.3	24999.4	1235.25	1235.25	1235.25	11121.3	6176.23	15723.1	-
pmp001021	416.35	416.35	415.345	C27H45NO2	[M+H]+	Ebeiedine	Alkaloids	Steroid alkaloids	25650-70-8	3	58131.9	311810	391977	11626.4	11626.4	11626.4	59619.2	669162	69569.6	11626.4	11626.4	11626.4	146319	107733	95136.8	-
MWSmce210	183	67.02	184.001	C7H4O6	[M-H]-	Chelidonic acid	Organic acids	Organic acids	99-32-1	3	68442.2	113926	116643	152473	123824	120812	133200	142439	178343	170171	157023	156843	119823	125509	151808	-
mws0192	117.02	73.03	118.027	C4H6O4	[M-H]-	Succinate*	Organic acids	Organic acids	110-15-6	1	1.13747e+06	1.17122e+06	1.36346e+06	1.24335e+06	1.51535e+06	1.52354e+06	1.04969e+06	1.16857e+06	966237	728507	568011	1.06858e+06	969104	1.05875e+06	1.11488e+06	ko00020,ko00190,ko00250,ko00310,ko00350,ko00360,ko00620,ko00630,ko00640,ko00650,ko00760,ko00920,ko01100,ko01110,ko01200
Safn002037	329.12	167.07	330.132	C15H22O8	[M-H]-	2-[4-[(1R,2R)-1,2-dihydroxypropyl]phenoxy]-6-(hydroxymethyl)oxane-3,4,5-triol	Organic acids	Organic acids	-	2	333099	427383	367614	229688	219670	242952	476568	522101	467067	203963	176745	461559	226939	265800	315004	-
Wamxn02395	323.14	59.01	324.142	C13H24O9	[M-H]-	Mycarose glucoside	Others	Others	-	3	417657	661669	524804	768664	718507	830963	808429	890528	937109	889129	934019	1.25603e+06	533050	714808	566362	-
Rfn048602	325.09	119.05	326.1	C15H18O8	[M-H]-	Melilotoside	Phenolic acids	Phenolic acids	618-67-7	1	42132.5	46176.5	46255.1	129761	48812.1	80695	85798.5	82329.1	96048.4	62633.1	54751.5	77103.8	58857.9	78472.5	48101.7	-
Jmyn006493	313.11	207.06	314.115	C18H18O5	[M-H]-	5,7-Dihydroxy-6,8-dimethyl-3-(4'-hydroxybenzyl)-chromone-4-one*	Flavonoids	Other Flavonoids	-	1	447409	204043	212263	138844	165146	2.79004e+06	1.43408e+06	5.27854e+06	1.86348e+06	2.07586e+06	273226	246853	1.03344e+06	1.1705e+06	1.13065e+06	-
Latn004669	285.11	225.09	286.12	C17H18O4	[M-H]-	Isoagatharesinol	Lignans and Coumarins	Lignans	-	3	85143.8	107188	85089.7	99285.2	112488	135352	97233.3	140737	87226.5	116222	117076	123374	89810.6	93513.7	99569.5	-
mws0576	103.04	59.01	104.047	C4H8O3	[M-H]-	(R)-3-Hydroxybutanoate	Organic acids	Organic acids	300-85-6	3	304387	336014	441509	531156	540915	483922	501354	490512	492177	491522	580385	492805	519357	616601	509609	ko00650,ko01100
Zmjn004133	311.22	293.21	312.23	C18H32O4	[M-H]-	9(S)-HPODE	Lipids	Free fatty acids	5502-91-0	3	820124	953954	885322	716245	648083	860827	1.13041e+06	1.33494e+06	1.14999e+06	1.65383e+06	1.54122e+06	1.88376e+06	895151	1.06053e+06	1.02998e+06	ko00591,ko01100
mws0281	191.02	111.01	192.027	C6H8O7	[M-H]-	Citrate	Organic acids	Organic acids	77-92-9	1	2.16513e+07	2.18294e+07	1.94722e+07	1.86445e+07	1.95673e+07	1.92452e+07	2.5826e+07	2.61981e+07	2.52672e+07	2.42355e+07	2.25119e+07	2.55935e+07	1.96145e+07	2.25065e+07	2.22862e+07	ko00020,ko00250,ko00630,ko01100,ko01110,ko01200,ko01210,ko01230,ko01240
Wabn003563	385.11	179.07	386.121	C17H22O10	[M-H]-	3'-O-Beta-D-Glucopyranosyl plumbagic acid	Phenolic acids	Phenolic acids	-	1	12913	14789.2	18475	52056.2	49837.9	54521.5	73782	96942.6	112102	93549.4	143790	115612	73880.4	80250.9	55674.8	-
Zmpn000199	209.03	85.03	210.038	C6H10O8	[M-H]-	D-Galactarate	Others	Saccharides	526-99-8	3	47703.1	33004.1	52743.3	36712.1	37963.6	42810.6	39580.6	38654.2	48552.4	80929.6	67346.4	55702.2	46337.9	38408	61164	ko00053,ko01100
MWSmce199	149.05	59.02	150.053	C5H10O5	[M-H]-	L-Xylose*	Others	Saccharides	25990-60-7	1	106642	87605.7	108953	58332.2	41940.5	54367.2	167122	153905	132113	87345.3	87052.4	79464.6	94711.9	94081.6	95918.4	-
PDN071974	149.05	89.02	150.053	C5H10O5	[M-H]-	(2R,3S,4S)-4-(hydroxymethyl)oxolane-2,3,4-triol	Others	Others	-	1	683344	534360	685155	269154	231245	290776	1.35988e+06	1.26902e+06	1.28414e+06	674119	578336	641703	607123	695398	711409	-
mws1333	341.11	113.02	342.116	C12H22O11	[M-H]-	Melibiose	Others	Saccharides	585-99-9	1	359074	352373	361415	293682	256614	351970	409098	389114	522802	315174	326976	326788	283092	313944	393772	ko00052,ko01100,ko02010
pme0500	503.16	323.1	504.169	C18H32O16	[M-H]-	Melezitose	Others	Saccharides	597-12-6	1	165664	131238	156041	172683	149035	180818	137004	163717	139366	147127	159245	163253	91058.6	125568	122323	-
mws1080	341.11	179.06	342.116	C12H22O11	[M-H]-	alpha-D-Galactosyl-(1->3)-1D-myo-inositol	Others	Saccharides	3687-64-7	1	2.93621e+06	2.08883e+06	2.50259e+06	1.90649e+06	1.86061e+06	1.97595e+06	2.56717e+06	1.97405e+06	2.22696e+06	1.9121e+06	2.04444e+06	2.28435e+06	2.19972e+06	1.90449e+06	2.09776e+06	ko00052,ko01100
Zmgn004894	151.04	136.02	152.047	C8H8O3	[M-H]-	Methyl 4-hydroxybenzoate	Phenolic acids	Phenolic acids	99-76-3	3	33357.9	40739.8	34399.7	38146	39526.2	42002.9	33871.8	29514.9	52569.4	22065.9	33339.7	32979.6	33644.5	25021.8	26393.1	-
pme2125	503.16	179.06	504.169	C18H32O16	[M-H]-	Raffinose*	Others	Saccharides	512-69-6	1	247500	467562	457136	325507	356703	345812	446060	466196	453664	312157	327809	366872	308643	296556	316091	ko00052,ko01100,ko02010
PDN104503	299.08	137.02	300.084	C13H16O8	[M-H]-	2,3,4,5-tetrahydroxy-6-oxohexyl 4-hydroxybenzoate	Others	Others	-	2	125035	166446	110174	65144.8	69489.8	61289.8	170407	173424	132456	61143.8	52257.9	118980	59904.1	97612.2	89190.2	-
Walbn07906	235.17	217.16	236.178	C15H24O2	[M-H]-	2,6-Di-tert-butyl-4-hydroxymethylphenol	Others	Others	88-26-6	2	47371.1	56251.7	55659.8	57215.3	56944.9	54390.3	57831.5	55319.6	60691.4	57333.3	56716.3	60197.1	53218.9	54165.2	61593.3	-
Wacyn06299	439.1	409.1	440.114	C20H24O9S	[M-H]-	Epicatechin Tetramethyl Ether 3-Methylsulfate	Flavonoids	Flavanols	-	2	39759.3	46223	40357.4	95925.6	78291.4	91614	77777.2	74569.7	75746.4	77850.2	78901.2	93210.7	53957.5	54940.9	65056.9	-
Wahln04144	801.28	417.16	742.268	C34H46O18	[M+CH3COO]-	Syringaresinol Diglucoside	Lignans and Coumarins	Lignans	-	3	81114.2	130168	96358.8	74207.5	74226.4	121320	259331	333529	307453	435517	157424	237010	157487	140915	157666	-
pmn001702	461.07	285.05	462.08	C21H18O12	[M-H]-	Tetahydroxyflavone-7-O-glucuronide*	Flavonoids	Flavones	-	3	13569.2	21453.6	23862.4	36347.9	16483.4	51182.5	9987.99	16436.2	10602.4	51794.5	12001.6	17252.2	21807.5	24717.1	23011.6	-
Lmbn000198	133.01	71.01	134.022	C4H6O5	[M-H]-	3-Dehydro-L-threonate	Others	Saccharides	-	1	3.08373e+06	3.14244e+06	3.1436e+06	2.40184e+06	3.10664e+06	2.56785e+06	5.91071e+06	6.00334e+06	5.38333e+06	5.29037e+06	4.33241e+06	4.70372e+06	3.69389e+06	4.0644e+06	4.03504e+06	ko00053,ko01100
Rln002047	359.1	137.02	360.106	C15H20O10	[M-H]-	3,4,5-Trihydroxy-6-(hydroxymethyl)oxan-2-yl] 3-hydroxy-4,5-dimethoxybenzoate	Phenolic acids	Phenolic acids	-	3	308401	407501	311681	153503	175443	178212	511045	467979	446513	177208	173452	321058	206350	271941	246943	-
pme3514	301.04	151	302.043	C15H10O7	[M-H]-	Morin*	Flavonoids	Flavonols	480-16-0	1	198641	162411	209621	194787	197674	120133	155616	126978	173369	208165	204917	190956	229668	172980	187399	-
Wasyqn2135	331.07	168.01	332.074	C13H16O10	[M-H]-	Gallic Acid 4-O-Glucoside	Phenolic acids	Phenolic acids	-	1	110551	194702	133863	78575.8	51288.9	78107.9	224594	272813	217921	73752.9	59103.3	148754	110523	109786	96942.1	-
mws0058	299.06	284.03	300.063	C16H12O6	[M-H]-	Diosmetin*	Flavonoids	Flavones	520-34-3	3	7724.01	27249.7	15284	11639.4	6930.64	19351.1	15957.5	24722.1	16180	5877.88	10050.5	9838.4	20415.6	16120.1	16452.9	-
mws0359	241.22	241.22	242.225	C15H30O2	[M-H]-	Pentadecanoic acid	Lipids	Free fatty acids	1002-84-2	2	88091.7	13233.1	93209.7	13432.1	139136	178666	12263	37185.1	28211.7	20713.4	14709.4	24107.8	72787.9	116993	138727	-
pme2746	784.15	437.09	785.157	C27H33N9O15P2	[M-H]-	FAD	Nucleotides and derivatives	Nucleotides and derivatives	146-14-5	1	34714.6	44899.1	35564.2	25171.8	47571.4	31795.5	71913.6	63382.9	86455	43600.2	55692.1	76064.6	25001.4	48064.3	39931.5	ko00740,ko01100,ko01110,ko01240
Zmpn004713	301.04	149.03	302.043	C15H10O7	[M-H]-	Isoetin*	Flavonoids	Flavones	1621-84-7	3	57191.8	70385.7	77606.3	49095.3	68821.8	58245.4	67302.9	76717.8	66185.9	74432.9	62744	79745.7	50450.6	63183	61041.6	-
Jmyn004445	1227.56	1227.56	1228.57	C56H92O29	[M-H]-	Furost-5-ene-3,22,26-triol-3-O-glucosyl(1→2)[xylosyl(1→3)]glucosyl(1→4)galactoside-26-O-glucoside (Timosaponin H1)	Steroids	Steroidal saponins	-	2	1.46889e+06	3.03644e+06	3.91187e+06	2.92904e+06	1.484e+06	3.11056e+06	4.37012e+06	8.20366e+06	3.69165e+06	1.9941e+06	1.45745e+06	1.02246e+06	3.10545e+06	2.92611e+06	2.66676e+06	-
mws0028	167.03	108.02	168.042	C8H8O4	[M-H]-	Vanillate	Phenolic acids	Phenolic acids	121-34-6	3	57839	61808.9	59633.5	55684	36898.3	61216.9	137441	133478	163681	66948.9	36727.3	84115.3	67606.7	72315.2	75034	-
Waln011524	554.35	255.23	555.354	C26H54NO9P	[M-H]-	1-(2,3-dihydroxypropoxy)-3-(((2-(dimethylamino)ethoxy)(hydroxy)phosphoryl)oxy)propan-2-yl palmitate*	Lipids	LPE	-	1	3.92049e+06	3.95553e+06	3.46413e+06	4.0622e+06	4.15754e+06	4.52604e+06	4.30672e+06	4.37393e+06	4.60255e+06	4.30716e+06	3.75717e+06	5.05802e+06	3.36664e+06	3.9275e+06	3.5278e+06	-
Zmyn000108	209.03	85.03	210.038	C6H10O8	[M-H]-	D-Glucarate	Others	Saccharides	87-73-0	3	53581.9	48563.2	44857.6	54724.6	47532.9	40668.3	63488.1	43940.7	55692.7	67310.4	62547.6	61954.3	63206.8	42597.5	64996	ko00053,ko01100
Safn000570	377.09	341.11	378.095	C18H18O9	[M-H]-	9-hydroxy-8-{[(2S,3R,4S,5S,6R)-3,4,5-trihydroxy-6-(hydroxymethyl)oxan-2-yl]oxy}-1H,3H-naphtho[2,3-c]furan-1-one	Others	Others	-	1	49551.4	48992.9	45920.9	17363.6	31128.8	34003.1	70250.1	67767.9	104511	60934.8	70449.9	84406.2	57958.1	65275.3	63301.6	-
Wbkn011324	665.38	605.36	666.377	C39H54O9	[M-H]-	Bruceajavanone B	Terpenoids	Triterpene	-	3	62575.8	72438.8	56702.5	40663.7	54628.7	67905.6	77992.5	75689.3	99075.1	66898.2	65480.8	72074.6	38950.1	49410.1	65849.5	-
Hmsn003721	531.33	531.33	532.34	C31H48O7	[M-H]-	2,3,23-Trihydroxyolean-12-ene-28,29-dioic acid 29-methyl ester (Phytolaccagenin)	Terpenoids	Triterpene	1802-12-6	3	47345.4	40166.9	48694.9	52238.5	56894.3	47979.3	41002	37934.3	47207	61294	49566.9	55404.6	57540.3	57201.7	62207.8	-
Zbzn008048	293.18	221.15	294.183	C17H26O4	[M-H]-	Embelin	Quinones	Quinones	550-24-3	1	207008	225064	212886	225609	227314	270402	313462	361580	276431	203617	205787	250115	174822	197559	217190	-
Walbn08060	504.31	279.24	505.317	C25H48NO7P	[M-H]-	1-(((2-(dimethylamino)ethoxy)(hydroxy)phosphoryl)oxy)-3-hydroxypropan-2-yl (9Z,12Z)-octadeca-9,12-dienoate*	Lipids	LPE	-	1	18585.3	29753.5	26685.8	20767.3	23321.4	23024.2	26494.9	28992.9	29479.5	30072.5	26779.5	30136.4	17744.5	25791.9	26761	-
pme3163	289.03	96.97	290.04	C7H15O10P	[M-H]-	Sedoheptulose 7-phosphate	Others	Saccharides	2646-35-7	3	2.98195e+06	4.1731e+06	3.57219e+06	4.34014e+06	4.30631e+06	5.82248e+06	5.22106e+06	5.92575e+06	5.27768e+06	5.13508e+06	3.4225e+06	4.93846e+06	3.7967e+06	4.0688e+06	5.34973e+06	ko00030,ko00710,ko01100,ko01110,ko01200,ko01230,ko01250
mws4163	665.21	485.15	666.222	C24H42O21	[M-H]-	Nystose	Others	Saccharides	13133-07-8	1	127380	128560	90266.8	126056	111295	127887	89363.7	127775	151293	121125	93025.6	119570	94018.4	136856	127457	-
Wahln04659	581.22	329.14	522.21	C26H34O11	[M+CH3COO]-	5'-Methoxylariciresinol xyloside*	Lignans and Coumarins	Lignans	-	2	145066	164696	112486	93892.1	91276.1	82674.6	151047	227289	164052	113230	98040.5	141327	111877	106136	119425	-
Lazn004429	581.22	329.14	582.231	C28H38O13	[M-H]-	(2S,3R,4S,6S)-2-[4-[(1R,2R)-1,3-Dihydroxy-2-[4-[(E)-3-hydroxyprop-1-enyl]-2,6-dimethoxyphenoxy]propyl]-2,6-dimethoxyphenoxy]-6-(hydroxymethyl)oxane-3,4-diol	Lignans and Coumarins	Lignans	-	3	145735	160659	143916	73275.5	86752.6	84382.9	146499	190094	179504	119065	153424	111478	116954	121711	116434	-
Yarn004381	581.22	329.14	582.231	C28H38O13	[M-H]-	Tortoside B	Lignans and Coumarins	Lignans	-	2	148648	172964	103338	61969.5	73354.3	82185.1	146710	210544	127394	109188	56060.4	148079	99441.5	120127	113533	-
Wahln04469	581.22	329.14	522.21	C26H34O11	[M+CH3COO]-	Justiciresinol xyloside*	Lignans and Coumarins	Lignans	-	2	132761	154938	116547	79737.3	100717	104170	162656	221926	149682	123125	88185.7	146554	119441	121397	120450	-
Hmtn001302	299.08	137.02	300.084	C13H16O8	[M-H]-	Glucosyloxybenzoic acid*	Phenolic acids	Phenolic acids	-	1	96367.8	87752.8	104191	70191.9	61234.1	85353.6	340126	405074	371544	121344	70092.1	209161	114234	162827	156466	-
PDN112145	295.23	277.22	296.235	C18H32O3	[M-H]-	7-(6-hydroxy-4-pentylcyclohex-2-en-1-yl)heptanoic acid	Lipids	Free fatty acids	-	2	1.63973e+06	2.04776e+06	1.8322e+06	2.11952e+06	2.24216e+06	2.68531e+06	3.31638e+06	3.28092e+06	2.99401e+06	1.96911e+06	1.7477e+06	2.01936e+06	1.77302e+06	1.9454e+06	1.90736e+06	-
MWS0952	380.26	78.96	381.264	C18H40NO5P	[M-H]-	Sphinganine 1-phosphate	Lipids	Sphingolipids	19794-97-9	1	7523.28	5961.83	7055.19	13646.3	18676.4	18359.1	4883.46	4865.63	4953.96	5559.74	4550.67	7450.49	6056.12	8699.05	7787.99	ko00600,ko01100
pmf0175	157.16	157.16	158.167	C10H22O	[M-H]-	2-Decanol*	Others	Alcohol compounds	1120-06-5	3	2.91221e+06	4.68959e+06	6.22033e+06	6.16733e+06	3.63572e+06	4.34525e+06	5.29964e+06	5.82589e+06	3.9322e+06	3.1787e+06	2.87416e+06	6.14376e+06	2.96592e+06	3.02231e+06	3.27327e+06	-
MWS3149	151.04	107.05	152.047	C8H8O3	[M-H]-	3-Methoxybenzoic acid	Phenolic acids	Phenolic acids	586-38-9	3	60699	54482.3	55245.3	64975.4	70215.8	51023.5	54011.7	65097	59333.7	47153.1	49370.2	63859.6	55969.1	49460.5	54765	-
Wafn011571	295.23	195.14	296.235	C18H32O3	[M-H]-	alpha-Hydroxylinoleic acid*	Lipids	Free fatty acids	57818-44-7	1	1.22193e+06	1.42201e+06	1.3535e+06	1.79511e+06	1.8901e+06	2.17644e+06	2.42661e+06	2.63096e+06	2.13582e+06	1.65646e+06	1.57922e+06	1.80447e+06	1.33077e+06	1.58438e+06	1.64042e+06	-
Zmyn004714	297.24	183.14	298.251	C18H34O3	[M-H]-	Ricinoleic acid	Lipids	Free fatty acids	141-22-0	1	14976.1	20522	19929.3	15435.2	18706.7	28658	94109.5	81538.2	93063	13318.6	15135.3	14069.1	29995.5	29100.8	28480.2	-
Yaan003788	599.23	377.16	600.242	C28H40O14	[M-H]-	[(2R,3R,4S,5S)-4-hydroxy-5-(hydroxymethyl)-2-[[(2R,3S,4S,5R,6S)-3,4,5-trihydroxy-6-[2-[(1R)-4-methylcyclohex-3-en-1-yl]propan-2-yloxy]oxan-2-yl]methoxy]oxolan-3-yl]3,4,5-trihydroxybenzoate	Others	Others	-	3	138111	154756	121760	85267.4	91547.4	123852	112798	136982	140316	212575	109348	216946	115570	157505	135584	-
Waln011009	578.34	279.23	579.354	C28H54NO9P	[M-H]-	2-(2,3-dihydroxypropoxy)-3-(((2-(dimethylamino)ethoxy)(hydroxy)phosphoryl)oxy)propyl (11Z,14Z)-octadeca-11,14-dienoate	Lipids	LPE	-	1	1.99515e+06	1.89581e+06	1.83821e+06	2.04752e+06	2.02415e+06	2.23098e+06	3.37046e+06	3.09713e+06	2.98715e+06	2.75803e+06	2.69913e+06	3.21782e+06	1.99866e+06	2.11607e+06	2.24766e+06	-
PDN232651	249.15	205.16	250.157	C15H22O3	[M-H]-	4-[(2s)-2-hydroxy-6-methylheptan-2-yl]benzoic acid	Terpenoids	Sesquiterpenoids	-	2	24935.6	23869.7	22112.6	30550.2	29444	26321.5	30466.2	30207.7	24446.5	25187.1	27643.7	36194.2	24654.6	27447.1	25892.3	-
Rfn0125088	417.15	181.06	418.163	C22H26O8	[M-H]-	Episyringaresinol*	Lignans and Coumarins	Lignans	51152-20-6	1	68447.2	91567.6	64584.3	69056.9	52476.2	93392.2	84294.4	101309	50394.7	64228	73057.6	52754.2	61696.4	64132.3	70523.8	-
Wcdn000881	290.09	128.04	291.095	C11H17NO8	[M-H]-	N-Fructosyl Pyroglutamate	Amino acids and derivatives	Amino acids and derivatives	-	3	30638.9	44400.7	41518.9	36001.1	51484	54738.1	71928.3	86241.5	53575.8	87189	85325.4	86717.4	48563.7	53766.7	56151.7	-
Lmyn005330	331.15	165.06	332.162	C19H24O5	[M-H]-	Demethyl-dehydroxysecoisolariciresinol	Lignans and Coumarins	Lignans	-	3	267213	300402	429008	342153	416870	360255	316045	314319	333641	365228	324531	406790	330299	398386	295340	-
mws2108	353.09	191.06	354.095	C16H18O9	[M-H]-	Cryptochlorogenic acid (4-O-Caffeoylquinic acid)*	Phenolic acids	Phenolic acids	905-99-7	1	28229.9	26444.3	45790.3	887786	45871.8	48747.4	23246.6	41350	21064.5	51870.8	142042	33135.2	166749	230057	126668	-
Lmbn007891	313.24	183.14	314.246	C18H34O4	[M-H]-	Hydroxy ricinoleic acid	Lipids	Free fatty acids	-	1	688073	819238	748861	764931	737741	888807	1.60183e+06	1.57874e+06	1.52988e+06	567513	563752	772271	748204	785215	833369	-
Zjhn090628	315.09	125.02	316.095	C17H16O6	[M-H]-	5,7-Dihydroxy-8-methyl-3-(2',4'-dihydroxybenzyl)-chroman-4-one	Flavonoids	Other Flavonoids	-	1	6984.56	5245.77	5194.69	4556.69	3543.66	7868.26	8227.36	9140.17	9375.19	67140.2	17801.8	44831.9	14158.5	14244.1	14550.5	-
pme0281	165.02	121.03	166.027	C8H6O4	[M-H]-	Terephthalate	Phenolic acids	Phenolic acids	100-21-0	3	1.79922e+07	8.20846e+06	1.53999e+07	8.49016e+06	2.00549e+07	1.75298e+07	9.33562e+06	1.5632e+07	8.13337e+06	1.79013e+07	1.69368e+07	1.86093e+07	8.78742e+06	9.06284e+06	9.30645e+06	ko01100
Lmbn013410	205.16	189.13	206.167	C14H22O	[M-H]-	2,4-Di-Tert-Butylphenol	Others	Others	96-76-4	3	322518	738412	697208	893490	561990	673680	1.07392e+06	829737	879280	439152	500319	721177	506881	558802	654242	-
Lmhn005110	299.06	284.02	300.063	C16H12O6	[M-H]-	Aracarpene 1	Flavonoids	Isoflavones	1261245-78-6	3	12743.7	20701.1	17839.7	7460.24	7852.74	13782.4	14622.2	21207.9	16958.9	10161.4	7376.68	9362.32	18590.4	15436.4	12525	-
pmf0174	157.16	157.16	158.167	C10H22O	[M-H]-	1-Decanol*	Others	Alcohol compounds	112-30-1	3	2.58512e+06	3.9191e+06	5.00821e+06	5.13219e+06	2.87907e+06	3.46285e+06	4.57555e+06	4.67632e+06	3.3504e+06	2.73797e+06	2.25596e+06	4.86653e+06	2.40367e+06	2.65956e+06	2.59865e+06	-
Zmgn001448	175.06	115.04	176.069	C7H12O5	[M-H]-	2-Propylmalate*	Organic acids	Organic acids	-	2	92755.1	138087	95523.7	78914	75748.6	90713.7	179592	142468	171052	32409.1	22722.9	34641.6	82121.7	84205	75563.1	ko00620
pmn001399	405.12	243.07	406.126	C20H22O9	[M-H]-	2,4,6,4'-Tetrahydroxy-stilbene-2-O-glucoside*	Others	Stilbene	-	3	25834.9	32878.7	22755.5	25086.7	28691.1	38135.4	38014.7	46932.7	42078.7	30348.1	37264.8	33221.2	31445.9	23429.1	38639.6	-
Wafn002807	519.11	165.02	520.122	C24H24O13	[M-H]-	methyl 4-O-galloylchlorogenate	Phenolic acids	Phenolic acids	574747-58-3	3	43453.8	33594.9	21144.4	25636.4	18946	28625.9	51836.6	46979	39372.7	35387.9	17126.2	18207.4	24048.5	31382.8	25719	-
WaYn002313	373.11	193.05	374.121	C16H22O10	[M-H]-	Homosyringic Acid 4-O-Glucoside	Phenolic acids	Phenolic acids	-	1	21606.8	30944	18535.7	36656.2	23523.2	33624.2	36482	34081.5	33723.7	51681.9	32767.1	43503.1	24363.4	28196.8	26648.4	-
Sasn003250	246.1	130.09	247.106	C10H17NO6	[M-H]-	Valinopine	Amino acids and derivatives	Amino acids and derivatives	-	1	22143.4	22097.8	24177.8	23133.7	18627.8	14538.7	86071.3	72580.4	54258.1	74444.5	59319.3	103055	19928.2	41641.2	56956.7	-
Wahln04871	405.18	225.11	406.183	C18H30O10	[M-H]-	8-(Beta-D-Glucopyranosyloxy)-2,7-Dimethyldec-2-enedioic acid	Terpenoids	Monoterpenoids	-	3	16537	24690.2	17579	42696.5	43158	49083.4	26242	27366.2	18294.3	41169.7	36030.7	53855.8	26209.7	27848.4	38703.4	-
mws0242	173.08	111.08	174.089	C8H14O4	[M-H]-	Suberic acid	Lipids	Free fatty acids	505-48-6	1	99027.6	97413.3	104637	81244.4	87924.4	113098	92796.8	93875	102518	61503	58752	76932.9	81880.8	75703	78049.2	-
pmb2789	309.21	209.05	310.214	C18H30O4	[M-H]-	13S-Hydroperoxy-6Z,9Z,11E-octadecatrienoic acid	Lipids	Free fatty acids	121107-97-9	3	307023	379156	382689	725899	658172	1.05155e+06	257852	279537	255297	653592	518271	668494	358753	400828	462031	-
MWSmce283	149.07	92.03	150.068	C9H10O2	[M-H]-	p-Hydroxypropiophenone	Others	Ketone compounds	70-70-2	3	8943.32	10963.3	11841.4	11979.4	12946.2	14131.7	24255.6	27475.3	24806.1	13084.7	13440	14230.4	14026.3	14762.4	11779.3	-
MWS2430	241.22	241.21	242.225	C15H30O2	[M-H]-	13-methylmyristic acid	Lipids	Free fatty acids	2485-71-4	1	110909	20872.5	99130.8	9634.64	161052	211018	13015	41160.7	35261.4	26603	17520	28928.4	84015.5	108614	166148	-
Wcdn001824	315.07	153.02	316.079	C13H16O9	[M-H]-	2,5-Dihydroxybenzoic acid-5-O-glucoside	Phenolic acids	Phenolic acids	-	1	39515.5	77008.9	42212.8	40917.3	58119.7	56468.4	138991	133897	135292	62734.2	38381.2	83548.2	50785.2	46725.4	79875.5	-
Lmgn007652	329.23	211.13	330.241	C18H34O5	[M-H]-	9,12,13-Trihydroxy-10-octadecenoic acid	Lipids	Free fatty acids	-	1	6.92297e+06	7.80857e+06	7.27514e+06	5.77842e+06	6.17289e+06	6.45846e+06	9.83845e+06	1.04955e+07	1.07023e+07	5.02153e+06	4.88962e+06	6.17018e+06	6.08564e+06	6.02153e+06	6.56909e+06	-
pmn001694	329.23	229.15	330.241	C18H34O5	[M-H]-	9,10,13-TriHOME	Lipids	Free fatty acids	29907-57-1	1	3.89322e+06	4.66855e+06	4.28776e+06	3.70887e+06	3.33286e+06	4.5121e+06	6.92845e+06	6.60272e+06	6.56541e+06	2.98359e+06	2.79812e+06	3.52931e+06	3.91314e+06	3.80525e+06	3.87429e+06	ko00591
Sasn008558	307.19	185.12	308.199	C18H28O4	[M-H]-	Corchorifatty acid B	Lipids	Free fatty acids	-	1	12450.3	11445.8	14392.7	8680.34	9348	16595.8	24184.5	31244.5	23210.3	17746.5	16974.7	17430.8	10384.4	11851.8	13923.8	-
MWSslk133	257.18	195.18	258.183	C14H26O4	[M-H]-	1,14-Tetradecanedioic Acid	Lipids	Free fatty acids	821-38-5	1	53921.7	59261.2	48036.7	41710.7	41441.3	49828.9	51346.6	60597.1	51771.7	36738	40741	108535	50204	46135	46134.8	-
Zaxn005652	315.2	315.2	316.204	C20H28O3	[M-H]-	Pisiferic acid	Terpenoids	Ditepenoids	67494-15-9	2	211981	211223	216795	206419	229888	212497	319204	267354	253888	222860	171044	209687	217378	225291	246845	ko00904,ko01110
HJN003	385.11	223.06	386.121	C17H22O10	[M-H]-	1-O-Sinapoyl-beta-D-glucose	Phenolic acids	Phenolic acids	-	1	113425	103434	111970	379884	339228	400240	583842	680888	660599	751009	834288	719381	373383	455861	481880	ko00940,ko01110
MWS0274	165.06	119.05	166.063	C9H10O3	[M-H]-	DL-3-Phenyllactic acid	Phenolic acids	Phenolic acids	828-01-3	3	75820.1	92992.6	86522.5	92561.9	83914.8	90365.3	101352	98917	113136	91978	81574.4	131483	91937.6	76721.4	98266.3	-
Wasyqn3393	487.15	193.05	488.152	C21H28O13	[M-H]-	Trans-Ferulic Acid 4-O-[Apiosyl-(1→6)-Glucosyl] Ester	Phenolic acids	Phenolic acids	-	1	76308.8	85924.7	60402.6	34494	28895.6	50522	267374	257146	281107	44605.2	47276	54761	86255.9	75882.9	91671.2	-
Wacyn03531	477.2	181.09	418.184	C19H30O10	[M+CH3COO]-	2-[4-(3-Hydroxypropyl)-2-methoxyphenoxy]-1,3-propanediol 1-glucoside	Others	Alcohol compounds	-	1	26742.4	22849	21566.7	14033.6	7030	14074	17525	19351.7	17482.2	18813.5	16094.2	23390.2	17554.5	21615.4	25564.6	-
Waptn06182	737.4	397.13	678.383	C33H58O14	[M+CH3COO]-	DGMG 18:2	Lipids	Glycerol ester	-	1	32117.1	31338.3	30792.5	28329.5	28824.1	34497.6	36567.9	37121.3	25702	26198.7	27136.4	34385.6	26053.5	28498.1	27601.6	-
Zmhn101746	405.12	243.07	406.126	C20H22O9	[M-H]-	Tetrahydroxy-stilbene-O-glucoside*	Others	Stilbene	-	3	29952.8	31150.4	28633.6	31698.8	28065.5	32781.1	44508.3	55391.9	53763	29253.3	41742.5	38774.3	29176.3	36885.2	36317.7	-
Lcfn121186	345.23	171.1	346.236	C18H34O6	[M-H]-	floionicacid	Organic acids	Organic acids	137-21-3	1	40451.4	41066.3	43303.5	53457.7	48475.1	68101.6	61203.2	54628.7	56182.4	42266.2	37824.2	43390.4	44185.2	41597.4	35057.3	-
mws0237	187.1	125.1	188.105	C9H16O4	[M-H]-	Azelaic acid	Lipids	Free fatty acids	123-99-9	1	3.11661e+06	3.77031e+06	3.83609e+06	4.08801e+06	3.43624e+06	4.53231e+06	4.68604e+06	3.97208e+06	4.64816e+06	2.62049e+06	2.79087e+06	3.97819e+06	3.08474e+06	2.8681e+06	3.45377e+06	-
Sasn002878	551.18	389.12	552.184	C26H32O13	[M-H]-	Methylgrandifloroside	Flavonoids	Chalcones	-	3	75774.2	72461.6	97561.9	102391	97404.6	100995	221483	207282	176241	152077	87918.4	138750	120933	107082	119490	-
Rfn052978	355.1	193.05	356.111	C16H20O9	[M-H]-	2-β-D-Glucopyranosyloxy-4-methoxy-cis-cinnamic acid	Phenolic acids	Phenolic acids	-	1	54817.2	73730.4	66612.8	53244.6	55518.8	74392.8	258988	261636	312454	147775	107474	162417	110618	165757	121562	-
mws0097	357.13	151.04	358.142	C20H22O6	[M-H]-	(+)-Pinoresinol	Lignans and Coumarins	Lignans	487-36-5	3	8614.67	7430.05	6903.39	10173.9	6854.22	9485.1	17370.5	18822.1	17436.7	10417.2	9140.2	7574.55	10220.7	8935.68	12074.5	ko00999,ko01100,ko01110
Lmyn006227	269.05	151	270.053	C15H10O5	[M-H]-	Galangin	Flavonoids	Flavonols	548-83-4	1	10768.5	10100	13653.3	13604.2	12815.9	19683.2	12847.3	17257.7	12722.4	12128.5	10524.4	11685.7	31740.5	30108.4	25700.5	ko00941
mws0470	117.02	73.03	118.027	C4H6O4	[M-H]-	Methylmalonate*	Organic acids	Organic acids	516-05-2	1	927206	1.10979e+06	1.16274e+06	1.1443e+06	1.22441e+06	1.22952e+06	983191	929045	824965	576854	505097	864762	728170	1.05184e+06	984024	ko00240,ko00280,ko00640,ko01100
Lakn001671	329.09	123.05	330.095	C14H18O9	[M-H]-	2-β-D-Glucopyranosyloxy-5-hydroxy-phenylacetic acid	Phenolic acids	Phenolic acids	-	3	306253	514764	373634	77717.3	68221.1	102123	258256	440422	334585	96504.9	84095.3	161771	184369	218479	243607	-
Ybnn007052	285.04	285.04	286.048	C15H10O6	[M-H]-	Norartocarpetin	Flavonoids	Flavones	520-30-9	2	45143.4	55172.5	58026.2	67354.3	60445.3	78908.5	41909.6	50970.8	46860.9	50064.8	48375.3	51865.5	146350	122506	122403	-
Ybnn006457	301.07	151	302.079	C16H14O6	[M-H]-	Artocarpanone	Flavonoids	Flavanones	-	3	114430	105466	148478	121435	123325	72093.6	93854	94145	106089	124504	147906	113796	123290	121942	144471	-
MWS1848	135.05	92.03	136.052	C8H8O2	[M-H]-	Phenyl acetate	Others	Others	122-79-2	3	125954	193757	206036	449935	650566	518935	282086	227471	471804	241270	107682	128395	284799	314306	273208	-
mws0277	191.06	85.03	192.063	C7H12O6	[M-H]-	Quinate	Organic acids	Organic acids	77-95-2	3	1.30329e+07	1.51475e+07	1.72835e+07	1.36528e+07	2.07452e+07	1.63231e+07	1.98264e+07	2.39634e+07	2.18495e+07	2.14319e+07	2.06066e+07	2.1338e+07	1.66098e+07	2.05595e+07	1.89963e+07	ko00400,ko01100
pme1086	306.08	143.05	307.084	C10H17N3O6S	[M-H]-	Glutathione	Amino acids and derivatives	Amino acids and derivatives	70-18-8	3	30626.9	65120.3	66496.2	25407	49907.7	36332.7	17997.4	27516.1	25080.4	39114.4	24110.3	50523.2	39091	46132.8	42126.6	ko00270,ko00480,ko01100,ko01240,ko02010
Saln004355	535.18	343.12	536.189	C26H32O12	[M-H]-	Luzonoside C	Terpenoids	Monoterpenoids	-	3	161671	144970	145297	94261.3	108378	106279	214393	186719	194313	108529	103026	122161	117266	117980	101951	-
MWStz420	521.2	329.14	522.21	C26H34O11	[M-H]-	Lariciresinol 4-O-glucoside	Lignans and Coumarins	Lignans	143663-00-7	2	25918.5	17136.4	33739.5	29821	69730.4	56329.4	29781	29949.2	25022.8	79770.6	82976	68637.5	33800.9	34612.2	56215.5	-
MWSmce583	165.02	91.02	166.027	C8H6O4	[M-H]-	Piperonylic acid	Phenolic acids	Phenolic acids	94-53-1	3	560485	551177	635810	578832	713098	574419	580671	587299	594261	523481	575908	687631	568184	572809	618859	-
mws1329	463.09	301.04	464.096	C21H20O12	[M-H]-	Quercimeritrin	Flavonoids	Flavonols	491-50-9	3	24206.9	27805.1	17050.1	59971	55965.3	35428.7	24956.8	24154.5	32596.3	63928.2	63407	71470	40668.8	41429.1	39898.9	-
Smln008909	257.08	239.07	258.089	C15H14O4	[M-H]-	Aloebarbendol	Phenolic acids	Phenolic acids	194145-93-2	3	45332.1	57364.9	50936.9	32175.9	44727.1	48820.2	53099.1	61686.6	47307.2	37778.1	39152.1	105040	43060.2	44222.6	38691.2	-
mws4113	353.14	295.06	354.147	C21H22O5	[M-H]-	3'-Hydroxy-4'-O-methylglabridin	Flavonoids	Other Flavonoids	175554-11-7	3	22878.8	22008.9	24438.4	25275.9	29170	31216.3	39979.8	41949	37033.7	28516.8	21508.1	27487.7	25705.2	27521.7	29431	-
Lmqn006260	301.04	151	302.043	C15H10O7	[M-H]-	2',3',4',5,7-pentahydroxyflavone*	Flavonoids	Flavones	-	1	135748	107360	152192	151943	129564	84671.4	110101	100020	120667	129581	146642	130903	142711	130492	138917	-
Waptn03507	445.21	153.09	386.194	C19H30O8	[M+CH3COO]-	Vomifoliol-D-glucopyranoside	Terpenoids	Monoterpenoids	-	1	46560.8	43965.6	40730.2	203927	248764	278587	95220.3	91801.1	113565	284827	274472	376655	148894	178006	149873	-
Lcsn006884	213.11	169.12	214.12	C11H18O4	[M-H]-	2,2'-(3-methylcyclohexane-1,1-diyl)diacetic acid	Organic acids	Organic acids	5345-12-0	1	24051.8	33021.2	24057	29604	20877.5	35314.9	27645.2	31194.8	29116.4	28731.1	21629.2	26971.6	17795.8	27718.9	36121.5	-
Lmyn006922	447.13	285.08	448.137	C22H24O10	[M-H]-	Sakuranin	Flavonoids	Flavanones	529-39-5	3	51464.9	55483.6	51900.5	99480.1	106476	130619	94124.1	89330.4	92354.3	134613	132273	133479	85951.3	78162.9	81374	-
Hahn002315	579.21	417.16	580.216	C28H36O13	[M-H]-	syringaresinol-4-O-glucoside	Lignans and Coumarins	Lignans	-	2	43601.9	57921.6	37519.8	33652.1	38232.9	45465.8	103566	100648	93065.7	61954.5	53491.5	49560.4	52595.7	65911.8	81677.1	-
MWS20152	417.16	402.1	418.163	C22H26O8	[M-H]-	(+)-Syringaresinol	Lignans and Coumarins	Lignans	21453-71-4	1	11732.8	19788.1	10220.5	12558.2	8939.01	16286.3	12341.7	18217.9	12179.2	9232.93	12862.4	11295.5	10516.7	11295.3	15051.8	-
Xmyn008071	299.06	284.03	300.063	C16H12O6	[M-H]-	Gnetifolin B*	Flavonoids	Flavonols	140671-06-3	3	8152.81	21609.3	18254.2	9911.34	6131.66	20707	17476.5	26582.3	18938.8	10104.6	10712.2	11723.2	16724.8	17665.4	16579.5	-
Lmhn004976	299.06	284.02	300.063	C16H12O6	[M-H]-	Aracarpene 2*	Flavonoids	Isoflavones	-	3	8318.98	24395.6	19630.1	10498.7	5692.43	17127.2	17837.2	21977.4	14376.4	7040.74	6906.96	12118.5	18788.4	13950.9	14759.5	-
Lcfn121033	405.18	243.12	406.184	C18H30O10	[M-H]-	(3S,5R,6R,7E,9S)-megastigm-7-ene-3,5,6,9-tetrol3-(beta-D-glucopyranoside)	Others	Others	-	2	30577.7	29623.4	33845	35445.4	20591.2	32330.9	55820.4	39971.4	43494.3	27875.1	23067.5	42146.4	22979.3	33856.4	25951.8	-
mws2213	147.05	103.06	148.052	C9H8O2	[M-H]-	trans-Cinnamate	Phenolic acids	Phenolic acids	140-10-3	3	58257.9	93247.9	74573.1	82440.5	72296.3	80254.1	92765	78509.4	75761.4	55899	58040.8	92366.5	60615.1	65048.7	58286.5	ko00130,ko00360,ko00940,ko00996,ko00999,ko01100,ko01110
mws0027	197.05	123.01	198.053	C9H10O5	[M-H]-	Syringic acid	Phenolic acids	Phenolic acids	530-57-4	1	27036.3	39982.7	27792	67423.6	71837.4	74669.6	99981	122498	130660	51764.2	63505.6	67295.4	61725.1	77218.4	55805.9	-
Qaxn004283	741.26	417.15	742.268	C34H46O18	[M-H]-	Acanthoside D	Lignans and Coumarins	Lignans	66791-77-3	3	34947.1	26951.8	25712.6	28326.8	36425.8	13139.5	89739.3	123316	94087.4	149646	33190.1	44848.6	47279.8	67715.2	54790.2	-
pme0516	179.06	87.01	180.063	C6H12O6	[M-H]-	myo-Inositol	Others	Saccharides	87-89-8	3	88853	80855	106420	86152.6	105073	87354	141504	123232	126729	120207	99131.4	100923	89752.6	88335.1	98600.8	ko00052,ko00053,ko00562,ko01100,ko01110,ko01250,ko02010,ko04070
Wcfn003882	371.1	121.03	372.106	C16H20O10	[M-H]-	(2S,3S,4S,5R,6R)-6-(3-benzoyloxy-2-hydroxypropoxy)-3,4,5-trihydroxyoxane-2-carboxylic acid	Others	Others	-	3	20433.6	10141.6	12766.8	31032.6	11790.9	18773	42327.8	28199.2	15333	26924.1	17255.7	23112.5	16447.2	15013.7	12815.6	-
Wcsn000472	503.16	113.02	504.169	C18H32O16	[M-H]-	Laminarin	Others	Saccharides	9008-22-4	1	26718	33316.3	49087	27701.7	37332.7	25121.4	15431.7	64355.9	38323.1	28242	25402.4	53247.8	23271.4	45890	22590.6	-
Lmqn000432	333.06	333.06	334.067	C9H19O11P	[M-H]-	sn-Glycero-3-phospho-1-inositol	Others	Saccharides	129830-95-1	3	55741.2	69430.2	60791.9	68560.7	55344.7	79013.4	69648	54262.5	55470.7	44265.1	58855.1	58535	40072.8	66496.4	64552.8	-
Zmhn001420	165.02	121.03	166.027	C8H6O4	[M-H]-	5,7-Dihydroxy-1(3H)-isobenzofuranone	Others	Lactones	27979-58-4	3	3.61858e+06	1.82158e+06	3.18557e+06	1.91594e+06	3.90545e+06	3.52683e+06	1.77264e+06	3.42066e+06	1.65399e+06	3.69773e+06	3.48144e+06	3.83225e+06	1.75208e+06	2.09719e+06	1.91665e+06	-
Sasn006410	173.12	127.11	174.126	C9H18O3	[M-H]-	2-hydroxynonanoic acid	Lipids	Free fatty acids	-	1	23365.4	25890.8	28474	54141	36414.3	57983.2	45975	45076.2	29773.3	43691.6	34676.1	55634.3	33601.5	36614.5	28252.5	-
Wasn002329	366.08	160.04	367.09	C16H17NO9	[M-H]-	Xanthurenic Acid 8-O-Glucoside	Alkaloids	Quinoline alkaloids	97451-32-6	1	95708.8	106766	77996.5	72594.4	79847.2	83424.4	120121	130140	138403	72280.7	88832.6	125596	62988.9	77236	76192	-
WaYn011606	568.36	269.25	569.369	C27H56NO9P	[M-H]-	1-(2,3-dihydroxypropoxy)-3-(((2-(dimethylamino)ethoxy)(hydroxy)phosphoryl)oxy)propan-2-yl heptadecanoate	Lipids	LPE	-	1	56177.5	58749.6	49729.7	40324.8	40885.7	48997.7	72234.6	74539	79457.8	70657.4	63352.4	75143	35816	61008.2	68124.6	-
Wbtn002952	300.11	138.06	301.116	C13H19NO7	[M-H]-	1-(β-D-Glucopyranosyl)-3-ethyl-4-methyl-1H-pyrrole-2,5-dione	Others	Ketone compounds	-	3	12532.4	17937.7	12656.3	9865.78	14750.1	13909.9	36950.6	38034.9	36815.3	17006	12727	25033.8	8601.43	21984	14476.4	-
pmb2653	649.22	145.05	650.227	C24H42O20	[M-H]-	DMelezitose O-rhamnoside	Others	Saccharides	-	3	30952.4	23653	30415.5	27738.5	35630.7	23708.7	56043	62194.7	51017.9	49891.1	55044.9	54594.2	35326.4	46925.1	44564.7	-
pmb2792	293.21	235.17	294.219	C18H30O3	[M-H]-	13-Hydroxy-6,9,11-octadecatrienoic acid	Lipids	Free fatty acids	74784-20-6	2	17617.5	22710	21658.7	16941.2	16332.1	18532.8	32710.9	37607.7	33202.6	11394.2	12943.6	18413.2	15371.7	21068.5	18385.4	-
MWS1900	215.13	153.13	216.136	C11H20O4	[M-H]-	Undecanedioic acid	Lipids	Free fatty acids	1852-04-6	1	69636.6	95069.3	79813.8	98675.9	88962	113119	116659	128181	103009	77006.3	81872.2	134573	80637	80736.6	83518.6	-
mws0102	160.04	116.05	161.048	C9H7NO2	[M-H]-	Indole-5-carboxylic acid*	Alkaloids	Plumerane	1670-81-1	3	18095.7	27290.9	16583.3	25278.7	13763	23011.8	32739.1	36445.3	29214.6	23022.5	21226.5	23763.7	16593.2	25216.4	16404.2	-
mws1417	160.04	116.05	161.048	C9H7NO2	[M-H]-	Indole-3-carboxylate*	Alkaloids	Plumerane	771-50-6	3	36546.5	40292.3	32138.7	51071	46545.7	59694.6	69751.3	67588.7	74580.6	63266.4	45360.8	46445.9	45205.6	50309.3	28011.1	-
Lmsn000954	207.09	59.01	208.095	C8H16O6	[M-H]-	Dambonitol	Others	Saccharides	523-94-4	3	75692.8	68242.1	127189	54276.2	70722	46808.4	124624	135287	103887	98113.5	73970.5	126740	62830	98197.6	112915	-
Wahln04215	391.2	161.05	332.183	C16H28O7	[M+CH3COO]-	3,7-Dimethylocta-2,6-Diene-1,4-Diol 1-O-Beta-D-Glucopyranoside	Terpenoids	Monoterpenoids	-	2	30698.3	32093.4	28720.8	39507.6	30852.1	48282.8	61735.2	47913.6	44812.9	66668.7	55328.3	75630.9	41817.6	45445	47919.5	-
MWS2070	179.07	92.03	180.079	C10H12O3	[M-H]-	Propyl 4-hydroxybenzoate	Phenolic acids	Phenolic acids	94-13-3	3	15737	16107.2	16394.1	14611.1	41137	28607.7	12714.6	13104.2	25201.9	10700.1	12004.6	16774.2	22491.8	26597.2	22896.5	-
PDN060796	323.26	305.25	324.266	C20H36O3	[M-H]-	(plusmn)11-HEDE	Organic acids	Organic acids	5598-37-8	2	18188.3	18220.9	25802.6	15780.4	32520.8	22465.3	19558.7	29388.9	28096.1	13292.9	23345.7	16249.5	11103.7	21564.9	19810.3	-
pme2914	161.05	99.05	162.053	C6H10O5	[M-H]-	3-Hydroxy-3-methylglutarate	Organic acids	Organic acids	503-49-1	3	62914.7	63610.8	82422.2	123958	108213	123174	107863	95551.8	112356	148452	148155	181058	97664.7	123335	95079.5	-
Wahln04593	403.16	223.1	404.168	C18H28O10	[M-H]-	8-(Beta-D-Glucopyranosyloxy)-2,7-Dimethyl-2,4-Decadienedioic Acid	Terpenoids	Monoterpenoids	-	2	65431.9	53782.3	54737.9	35869.6	47023.6	54038.9	58804.7	52288.8	46728.5	57904.3	48917.5	69551.9	32358.4	45607.2	56585.8	-
pmn001689	311.22	223.17	312.23	C18H32O4	[M-H]-	9-Hydroxy-12-oxo-15(Z)-octadecenoic acid*	Lipids	Free fatty acids	-	1	15859.7	14054.6	14915.6	14790.5	9884.46	12254.7	39418.8	42800.7	36018.3	8116.33	8038.17	14391.6	14209.4	16738.1	15838.2	ko00592,ko01110
Rfmb091	295.23	195.14	296.235	C18H32O3	[M-H]-	9(S)-HODE*	Lipids	Free fatty acids	15514-85-9	1	1.20925e+06	1.44647e+06	1.41709e+06	1.84967e+06	1.86584e+06	2.27896e+06	2.27134e+06	2.43808e+06	2.24324e+06	1.55607e+06	1.56464e+06	1.90844e+06	1.39876e+06	1.45062e+06	1.55093e+06	ko00591
Zbqn006065	285.04	133.03	286.048	C15H10O6	[M-H]-	Datiscetin	Flavonoids	Flavonols	480-15-9	1	9255.66	9128.9	11122.8	16032	12039.7	17316	10757.2	11342.5	10190	13773.3	15385.4	11101.9	31750.1	38430.6	34182.8	-
Waln010743	578.35	279.23	579.354	C28H54NO9P	[M-H]-	1-(2,3-dihydroxypropoxy)-3-(((2-(dimethylamino)ethoxy)(hydroxy)phosphoryl)oxy)propan-2-yl (11Z,14Z)-octadeca-11,14-dienoate	Lipids	LPE	-	1	1.35199e+06	1.67494e+06	1.40451e+06	1.36625e+06	1.41805e+06	1.60893e+06	1.7067e+06	1.88397e+06	1.79839e+06	1.51594e+06	1.31918e+06	2.04025e+06	1.35256e+06	1.3425e+06	1.40282e+06	-
ZbYn009419	661.35	277.22	602.33	C30H50O12	[M+CH3COOH-H]-	3-Oleoyl sucrose	Lipids	Free fatty acids	-	2	22907	26816.9	23815.7	13752.6	12923.7	12503.9	30580.3	27656.7	29146.9	14755.4	15824.9	17301	16855.5	20706.9	17034.1	-
Zmzn000113	146.05	102.06	147.053	C5H9NO4	[M-H]-	L-threo-3-Methylaspartate	Amino acids and derivatives	Amino acids and derivatives	6061-13-8	3	36725.8	29484	22707.3	31574.9	39758.6	36761.4	57987.1	64009.2	72328.1	45061.6	85597.6	57772.5	53930.7	56150.9	50742.9	ko00630,ko00660,ko01100,ko01200
Waln011704	580.36	281.25	581.369	C28H56NO9P	[M-H]-	1-(2,3-dihydroxypropoxy)-3-(((2-(dimethylamino)ethoxy)(hydroxy)phosphoryl)oxy)propan-2-yl (Z)-14-Octadecenoic Acid	Lipids	LPE	-	1	107336	128624	92360.8	128623	114406	139393	140204	122162	135588	118146	95318.5	153391	91268.1	112885	102583	-
Waptn06322	737.4	397.13	678.383	C33H58O14	[M+CH3COO]-	DGMG 18:2(2n isomer)	Lipids	Glycerol ester	-	1	27444.3	32855	26360.3	27275.1	29204.1	29840.7	30185.5	35606.9	20396.6	26935.2	24710.2	31043.8	27500.9	26754.9	29459.2	-
Sasn007550	225.11	207.1	226.12	C12H18O4	[M-H]-	(5S,8R,12S)-5,8-dihydroxy-12-methyl-1-oxacyclododeca-3,6-dien-2-one	Others	Others	-	1	17992.1	15314.2	15763.5	30390.6	26752.8	38369	37553	47899.5	42242.5	38444.6	37244.9	48508.8	23101.8	28233.6	23772	-
pmb2826	147.03	87.01	148.037	C5H8O5	[M-H]-	(S)-2-Methylmalate	Organic acids	Organic acids	-	1	111618	127251	120080	146638	93702.4	165201	146230	137195	179966	113063	181068	157957	113391	129838	126743	ko00660,ko01100
Zbqn003748	216.09	130.09	217.095	C9H15NO5	[M-H]-	N-malonylleucine	Amino acids and derivatives	Amino acids and derivatives	-	3	5923.59	8894.15	9764.87	18562.7	6548.3	16154.8	20746	39010.3	27213.1	16048.3	15478.2	17497.7	13696.5	8948.98	15986	-
pmf0139	179.06	59.01	180.063	C6H12O6	[M-H]-	D-Galactose*	Others	Saccharides	59-23-4	1	1.27127e+06	1.14592e+06	1.54901e+06	796431	1.06371e+06	923899	1.25212e+06	1.44104e+06	1.14593e+06	784094	1.00617e+06	810450	827794	1.0352e+06	1.20407e+06	ko00052,ko01100
Lmmn000214	487.17	341.11	488.174	C18H32O15	[M-H]-	Solatriose	Others	Saccharides	528-40-5	3	22595.9	17179.5	22354.2	17522.1	20014.6	10435.8	24762.1	24730.9	32901.6	26053.2	40629.7	32254	26028.5	35001.2	28515.7	-
Wasyqn2170	329.09	167.03	330.095	C14H18O9	[M-H]-	Vanillic acid glucoside	Phenolic acids	Phenolic acids	32142-31-7	1	300814	439580	295929	163540	127419	184848	387080	420103	362145	175915	179570	400156	199820	242618	332033	-
Zmgn000217	129.02	85.03	130.027	C5H6O4	[M-H]-	Itaconate	Organic acids	Organic acids	97-65-4	1	43957.7	28263	38472.6	31515.4	31053.1	36071.5	26534.2	47596.1	40755.9	23363.5	35003.6	39314.5	31990.4	33617.8	40678.3	ko00660,ko01100
Lmbn005369	295.23	195.14	296.235	C18H32O3	[M-H]-	13(S)-HODE*	Lipids	Free fatty acids	10219-69-9	1	1.23294e+06	1.49218e+06	1.33975e+06	1.96884e+06	1.90863e+06	2.38775e+06	2.69415e+06	2.64906e+06	2.2895e+06	1.708e+06	1.61813e+06	1.86652e+06	1.4883e+06	1.5783e+06	1.72132e+06	ko00591
pmn001691	327.22	291.2	328.225	C18H32O5	[M-H]-	9,12,13-Trihydroxy-10,15-octadecadienoic acid	Lipids	Free fatty acids	-	1	39211	51341.6	34200.9	22563.7	16196.4	21573.7	74307.3	73763.7	66954.7	23769	19080.2	25755.3	36181.9	32448.4	35526.5	-
Lcsn006335	243.2	197.19	244.204	C14H28O3	[M-H]-	2-Hydroxymyristic acid	Lipids	Free fatty acids	2507-55-3	3	4814.6	3478.2	2785.34	7035.15	8296.41	13383.2	3846.72	4768.17	5489.17	3297.56	3882.83	6015.32	6237.3	6848.04	8895.02	-
pme0534	195.05	75.01	196.058	C6H12O7	[M-H]-	D-Gluconic acid	Others	Saccharides	526-95-4	3	16636.1	17159.6	18583.5	15555.8	13923.3	13618.7	22705.8	19448.3	15081.2	13093.5	14001.5	15533.2	18053.6	23580.9	19678.1	ko00030,ko01100,ko01110,ko01200
Wahln11065	205.16	189.13	206.167	C14H22O	[M-H]-	Irone	Terpenoids	Monoterpenoids	-	3	491474	497839	736264	625322	462588	710394	912120	856737	632679	496997	536627	813475	601245	615773	573240	-
Wasdn02728	323.14	59.01	324.142	C13H24O9	[M-H]-	Strophanthobiose	Others	Others	7724-04-1	3	201121	297099	311041	307585	375713	490562	429595	400325	396514	419006	374538	644425	284272	389640	348498	-
MWStz609	405.12	243.07	406.126	C20H22O9	[M-H]-	Piceatannol-3'-O-glucoside*	Others	Stilbene	94356-26-0	3	29967.7	20387.6	36282.3	35029.5	29996	30745.3	49732.8	41803.7	45001.6	36171.5	38137.7	36182.5	20448.5	26901.2	32206.9	-
Smln006854	299.05	284.03	300.063	C16H12O6	[M-H]-	Xanthorin	Quinones	Anthraquinone	17526-15-7	3	10636.6	20726.7	16585.4	8489.02	5068.02	17942.5	17388.1	23168.2	16095.2	9664.89	8500.81	8954.21	21150	19104.9	17364.2	-
Smln004290	311.05	293.21	312.063	C17H12O6	[M-H]-	Aloesaponarin I	Quinones	Anthraquinone	-	3	557754	731859	661669	506570	454430	638151	872384	985377	835893	1.28245e+06	1.14593e+06	1.49813e+06	611800	697945	830830	-
Rfmb087	311.22	293.21	312.23	C18H32O4	[M-H]-	9-Hydroxy-13-oxo-10-octadecenoic Acid	Lipids	Free fatty acids	-	3	818320	1.04243e+06	842910	700287	669380	824574	1.13213e+06	1.35388e+06	1.09403e+06	1.81906e+06	1.61887e+06	1.92915e+06	919377	999966	984103	-
Wahln02843	419.16	197.08	360.142	C16H24O9	[M+CH3COO]-	2,6-Dimethoxy-4-(2-Hydroxyethyl)Phenyl Beta-D-Glucopyranoside	Others	Alcohol compounds	-	2	46286.5	65051.8	27293.3	76508.9	66506.1	106769	122999	115857	81607.4	113180	101265	170359	50203.4	58485	68863.8	-
MWSmce339	177.06	133.07	178.063	C10H10O3	[M-H]-	2-Methoxycinnamic acid	Phenolic acids	Phenolic acids	6099-03-2	3	92193.6	108951	97741.4	89793.8	107506	97843.2	110597	99423.5	96903.9	95916.2	92146.8	113334	96116.2	115816	110877	-
Wayn000884	353.07	111	354.08	C12H18O12	[M-H]-	Citric acid glucoside	Organic acids	Organic acids	-	3	34841.4	51744.9	41722.1	38108.4	41808.1	40752.1	104183	139214	136373	81640	65504.3	102775	58324.2	79012.6	67939.3	-
Lmbn004240	329.23	199.13	330.241	C18H34O5	[M-H]-	9,10-Dihydroxy-12,13-epoxyoctadecanoate	Lipids	Free fatty acids	-	1	332706	374803	317407	496319	428504	610109	438895	469151	423643	315314	338632	345340	381743	391759	383416	ko00591
Wbmn002185	365.06	167.03	366.074	C20H14O7	[M-H]-	6-Hydroxy-4-(4-hydroxy-3-methoxyphenyl)-7-methoxy-naphtho[2,3-c]furan-1,3-dione-1	Lignans and Coumarins	Lignans	-	3	78372.4	110229	103945	55041.6	59199.1	72280.7	171393	171106	129562	91489.4	66023.6	127860	58642	98104.7	95827.7	-
Zmhn004909	477.06	169.01	478.075	C21H18O13	[M-H]-	3,4-Digalloylshikimic acid	Phenolic acids	Phenolic acids	-	3	5792.09	10047.4	13145.8	14769.9	15297.6	16319.3	24533.5	12575.8	24442	17452.5	10068.5	10634.8	14263.1	12773.4	13135.9	-
Zbjn004445	461.07	285.04	462.08	C21H18O12	[M-H]-	Kaempferol-7-O-glucuronide*	Flavonoids	Flavonols	-	3	4724.59	12831.5	22665.4	20087.5	19409.3	41221.4	7631.25	9835.86	9362.52	46850.3	6170.9	11700.7	12950.2	15846.5	16823.7	-
Safn010965	309.21	171.1	310.214	C18H30O4	[M-H]-	Porrigenic acid	Lipids	Free fatty acids	-	1	20986.2	28599.7	24172.3	46151.6	47765.9	67187.2	33563	36104.9	29198.9	25990.3	29758.6	32301.7	26470.5	29767.2	33392.4	-
ZbYn009262	661.35	277.22	602.33	C30H50O12	[M+CH3COOH-H]-	3'-linoleoyl sucrose	Lipids	Free fatty acids	-	1	21557.3	24885.6	24670.9	11800.5	10552	14323.1	29985.2	28704.4	29811.8	15874.6	15622.4	16742.1	18087.9	17262.1	22083.9	-
Lmbn000612	128.04	82.03	129.043	C5H7NO3	[M-H]-	1-Pyrroline-4-hydroxy-2-carboxylate	Alkaloids	Pyrrole alkaloids	9054-77-7	2	30526.3	28243.1	34296.8	47435.4	52937.2	41350.7	108460	105941	124459	122843	126043	135495	68803.6	88552.1	89035.6	ko00470,ko01100
mws0458	151.04	136.02	152.047	C8H8O3	[M-H]-	4-Hydroxy-3-methoxy-benzaldehyde	Others	Aldehyde compounds	121-33-5	3	302380	385666	294020	339410	335279	452611	421986	355335	404490	248506	246453	334573	301827	258698	348444	ko00996,ko01100,ko01110
PDN252339	341.11	89.02	282.095	C10H18O9	[M+CH3COO]-	(3S)-3-hydroxy-4-{[(2S,3R,4S,5R,6R)-3,4,5-trihydroxy-6-(hydroxymethyl)oxan-2-yl]oxy}butanoic acid	Others	Others	-	2	413863	851986	789241	490319	526847	451307	741808	691595	737030	431267	524390	496889	296555	544785	651124	-
pmf0138	179.06	59.01	180.063	C6H12O6	[M-H]-	D-Mannose*	Others	Saccharides	3458-28-4	1	1.81499e+06	1.85928e+06	1.92077e+06	1.0233e+06	1.46186e+06	1.31394e+06	1916128	2.20351e+06	1.61027e+06	1.39438e+06	1.1999e+06	1.24101e+06	1.30012e+06	1.44229e+06	1.54262e+06	ko00051,ko00052,ko00520,ko01100,ko01250,ko02010
MWSmce676	149.05	59.01	150.053	C5H10O5	[M-H]-	D-Arabinose*	Others	Saccharides	10323-20-3	1	109139	75569.6	101535	40709.5	66175.8	58389.4	164188	156606	164840	85758.8	66709.1	100836	88496.4	98982.2	104022	ko00040,ko00053,ko00520,ko01100,ko01250
HJN012	377.16	329.14	378.168	C20H26O7	[M-H]-	4,7,9,9'-Tetrahydroxy-3,3'-dimethoxy-8-O-4'-neolignan	Lignans and Coumarins	Lignans	-	1	29363.9	25980.6	19112.5	24852.6	33836.3	35314.9	29554.1	48186.7	30507.8	33108.9	25473.9	21539	18822.8	23855.1	32067.8	-
Hmbn004734	455.32	455.32	456.324	C29H44O4	[M-H]-	3,23-Dihydroxy-30-noroleana-12,20(29)-dien-28-oic acid (30-Norhederagenin)	Terpenoids	Triterpene	117654-06-5	3	20468.9	26524.3	22661.5	21748.7	29274	23830.1	20384.3	27504.3	28417.8	25515.7	23904	25946.9	19004	22554.1	24740.7	-
PDN081668	359.1	197.05	360.106	C15H20O10	[M-H]-	methyl 3-hydroxy-5-methoxy-4-{[3,4,5-trihydroxy-6-(hydroxymethyl)oxan-2-yl]oxy}benzoate	Others	Others	-	2	260574	368974	258828	458836	412168	591107	507901	614697	479150	703833	543100	931112	314681	434622	490455	-
Walbn06565	242.18	225.15	243.183	C13H25NO3	[M-H]-	13-Amino-13-oxotridecanoic acid	Lipids	Free fatty acids	-	1	1.33231e+06	2.91894e+06	4.33287e+06	4.24584e+06	931025	2.59829e+06	4.54698e+06	4.89637e+06	1.6478e+06	1.35252e+06	1.11974e+06	5.51845e+06	1.00013e+06	1.10072e+06	1.11756e+06	-
Zbfn013528	271.23	225.22	272.235	C16H32O3	[M-H]-	Beta-Hydroxypalmitic Acid*	Lipids	Free fatty acids	-	1	128904	142595	130062	190973	342763	396393	118963	166828	214303	73824.9	63861.8	109130	136516	173594	164034	-
Zmyn004676	293.21	113.1	294.219	C18H30O3	[M-H]-	17-Hydroxylinolenic acid	Lipids	Free fatty acids	-	1	1.13971e+06	1.36878e+06	1.3115e+06	2.02729e+06	1.70788e+06	2.62425e+06	1.34472e+06	1.43836e+06	1.22628e+06	1.39984e+06	1.25588e+06	1.58968e+06	1.1392e+06	1.36292e+06	1.37561e+06	ko00592
mws0282	203.08	116.05	204.09	C11H12N2O2	[M-H]-	Tryptophan	Amino acids and derivatives	Amino acids and derivatives	54-12-6	1	3.84879e+06	3.74129e+06	3.51635e+06	4.40603e+06	4.10158e+06	4.9528e+06	7.8161e+06	7.1064e+06	8.16015e+06	1.08117e+07	1.05567e+07	1.44399e+07	5.64882e+06	7.27556e+06	6.40203e+06	-
Zmyn000155	173.11	131.08	174.1	C7H14N2O3	[M-H]-	N-Acetylornithine	Amino acids and derivatives	Amino acids and derivatives	6205-08-9	2	278036	150378	231947	276408	305796	263321	499669	406353	550486	502515	546294	385640	460161	458099	368113	ko00220,ko01100,ko01110,ko01210,ko01230
pmf0348	187.13	97.06	188.141	C10H20O3	[M-H]-	2,6-Dimethyl-7-octene-2,3,6-triol	Terpenoids	Monoterpenoids	73815-21-1	3	310537	363503	307204	310164	326838	363868	428284	409084	393529	285841	236120	398389	319670	332018	275737	-
pmb2657	289.12	131.08	290.123	C10H18N4O6	[M-H]-	N-(L-Arginino)succinate	Amino acids and derivatives	Amino acids and derivatives	2387-71-5	3	293638	298768	285237	240837	338263	259010	374310	429058	252510	363607	234669	249392	235744	290337	301200	ko00220,ko00250,ko01100,ko01110,ko01230
Hmqn003054	329.23	311.22	330.241	C18H34O5	[M-H]-	9,10,11-Trihydroxy-12-octadecenoic acid	Lipids	Free fatty acids	61911-67-9	1	314105	374170	353470	309631	301886	383844	468886	500037	524828	282920	242416	295164	278717	323836	307775	-
MWStz371	315.07	153.02	316.079	C13H16O9	[M-H]-	Protocatechuic acid-4-O-glucoside*	Phenolic acids	Phenolic acids	7361-59-3	1	43869.8	54043.3	33625.1	47121	59287.6	50019.8	80853.7	129714	108586	72659.9	33694.3	58111.4	46068.5	63108.5	70004.3	-
Zmtn001661	315.11	153.02	316.116	C14H20O8	[M-H]-	Vanilloloside	Others	Alcohol compounds	74950-96-2	3	39938.6	73099.4	42882.9	58823.5	52763.6	45535.2	118904	146170	112600	68278.4	33293.5	90312.2	58579.9	69831	69535.6	-
Sasn008742	327.22	309.21	328.225	C18H32O5	[M-H]-	9,10-dihydroxy-8-oxooctadec-12-enoic acid	Lipids	Free fatty acids	-	2	13797.3	19446.8	15609.4	16519	13787.4	22564.7	40642.1	46433.1	31816	20161.5	18113.4	21864.8	18620.6	16659.9	19290.7	-
MWSHC2047	579.21	417.16	580.216	C28H36O13	[M-H]-	(+)-Syringaresinol O-beta-D-glucoside	Lignans and Coumarins	Lignans	7374-79-0	2	48341.7	54745.1	56728.7	53504.9	32950	43219.2	144162	161876	135942	74567	54994.6	65131.2	67345.7	76488.5	108178	-
Wayn002636	365.13	203.08	366.142	C17H22N2O7	[M-H]-	N-(1-Deoxy-1-fructosyl)Tryptophan*	Amino acids and derivatives	Amino acids and derivatives	-	2	13808.8	35360.4	23310.3	21058.7	31771.1	48898.9	35876.4	25628.1	17840.8	21446	25625.3	48707.7	26217.5	29460.4	19991.6	-
Wasyqn2892	487.15	193.05	488.152	C21H28O13	[M-H]-	Trans-Ferulic Acid 1'-O-[Apiosyl-(1→6)-Glucosyl] Ester	Phenolic acids	Phenolic acids	-	1	69775.5	68704	73828.7	59241.7	32100.8	46481.4	223342	246642	215820	55130.1	46130	45645.6	79139.5	82847.9	88115.8	-
Sasn009432	315.26	297.24	316.261	C18H36O4	[M-H]-	9,10-Dihydroxystearate	Lipids	Free fatty acids	-	2	31591.5	31367.6	29591	28088.4	29183.5	28989.9	38851.4	34788.4	34475.6	21168.2	23809.4	27495	30023	30506.7	29318	ko00073
MWS2066	143.05	115.06	144.058	C10H8O	[M-H]-	1-Naphthol	Others	Others	90-15-3	3	18088.4	12768.2	16691.5	14242.2	15597.3	15345.5	12632.9	11399.3	12788.5	16598	18033.3	15808.4	15949.8	16356.6	9109.12	-
mws0748	353.09	191.06	354.095	C16H18O9	[M-H]-	1-Caffeoylquinic acid	Phenolic acids	Phenolic acids	1241-87-8	2	54077.4	38410.6	70761.8	1.35426e+06	92497.7	70223.1	43384.3	77913.8	38392	90045.8	198369	50466.1	273680	199215	216453	-
Hmhn007438	285.08	179.04	286.084	C16H14O5	[M-H]-	5,7-Dihydroxy-3-(4-Hydroxybenzyl)-4-Chromanone	Flavonoids	Other Flavonoids	96911-00-1	1	21251.7	19393.3	13931.2	26176.9	22278.1	71601.5	33435.1	38036.6	31888.1	36420.7	14672.4	15172.6	21500.5	27795.8	27457.7	-
pmb2791	309.21	209.05	310.214	C18H30O4	[M-H]-	9(S)-HPOT	Lipids	Free fatty acids	111004-08-1	3	40146.5	55600.8	38699.9	77660.6	81496.5	115036	59925.5	60851.9	47553.8	37233	35939.9	43693	48697.4	49634.1	49852.6	ko00592,ko01110
MWSslk208	301.22	301.22	302.225	C20H30O2	[M-H]-	Kaur-16-en-18-oic acid	Terpenoids	Ditepenoids	6730-83-2	3	21826.7	8518.15	23969.8	9180.55	34367.5	9666.58	24513	19257.8	37124.9	17926.1	21484	150115	25097.2	30879.7	33033.4	ko00904,ko01100,ko01110
MWS5231	243.16	181.16	244.167	C13H24O4	[M-H]-	Tridecanedioic acid	Lipids	Free fatty acids	505-52-2	1	276408	353404	336006	222540	225147	269216	320443	300669	305208	169571	176307	275248	218539	236977	242985	-
Jmyn006479	329.1	139.04	330.11	C18H18O6	[M-H]-	3,5,7-Trihydroxy-6,8-dimethyl-3-(4'-hydroxybenzyl)-chroman-4-one (Polygonatone C)	Flavonoids	Other Flavonoids	-	1	119210	100505	90248.2	143737	82933.3	2.90186e+06	162083	271294	136037	1.35204e+06	345004	417983	411101	442369	439666	-
Sahp008995	223.13	195.14	224.141	C13H20O3	[M-H]-	Sonnerstigmane D Aglycon	Terpenoids	Sesquiterpenoids	-	3	298230	369112	377816	387388	327381	414989	545300	411333	431858	325996	283785	342160	212689	236226	217869	-
Walbn08189	504.31	279.23	505.317	C25H48NO7P	[M-H]-	3-(((2-(dimethylamino)ethoxy)(hydroxy)phosphoryl)oxy)-2-hydroxypropyl (9Z,12Z)-octadeca-9,12-dienoate*	Lipids	LPE	-	1	43013.8	44758	42103	43976.7	56556.9	77420.2	79084.1	78976.4	76286	65837.9	69569.6	85612.5	52693.1	51548	48079.8	-
Saln008667	307.19	185.12	308.199	C18H28O4	[M-H]-	Soraphen O	Others	Others	-	1	12333	17629.5	11430.3	12451.6	13299.2	12811.6	31950.7	26663.8	29878.8	15893.7	16412.9	21518.8	14501	18292.7	15569.4	-
Wcgn008207	223.1	179.11	224.105	C12H16O4	[M-H]-	Aspidinol	Others	Others	519-40-4	3	20685.6	27849.2	24064.2	27130.6	20037.7	30761.8	39719.9	27645.4	31671.6	23881.4	18713.2	25502.8	11939.2	19278.5	19309.6	-
mws0628	121.03	92.03	122.037	C7H6O2	[M-H]-	4-Hydroxybenzaldehyde	Others	Aldehyde compounds	123-08-0	1	324361	640884	407588	753591	632124	1.09862e+06	566926	614039	581856	274272	323983	416119	452721	439624	441140	ko01100
Lmbn003524	171.1	99.08	172.11	C9H16O3	[M-H]-	9-Oxononanoic acid	Lipids	Free fatty acids	2553-17-5	2	7817.88	11661.9	14139.6	14436.9	14307.4	17379.9	14823.2	8970.1	9095.25	13352.1	16296.3	15495.2	11399.5	11825	13143.7	ko00592,ko01110
Waln011222	554.34	255.23	555.354	C26H54NO9P	[M-H]-	2-(2,3-dihydroxypropoxy)-3-(((2-(dimethylamino)ethoxy)(hydroxy)phosphoryl)oxy)propyl palmitate*	Lipids	LPE	-	1	421487	508148	414156	564756	562330	654680	718209	622984	671557	501074	427671	524020	435197	493197	543418	-
Sasn008206	213.15	183.14	214.157	C12H22O3	[M-H]-	(E)-12-hydroxydodec-2-enoic acid	Lipids	Free fatty acids	-	1	5067.22	5875.15	4318.48	9038.71	8736.52	12492.4	12580	15383.2	13466	20455.6	20707.6	24772.4	8570.42	9287.95	9148.35	-
Zbfn010761	507.27	279.23	508.283	C31H40O6	[M-H]-	1-O-Linoleoyl-3-(2,3,4-Trihydroxybenzophenone)	Lipids	Free fatty acids	-	3	48607.2	68966.7	54040.3	42834	50499.9	81915.2	52852.3	50473	41287.7	52335.4	33065.7	25173.3	37276.1	26432.1	49982.1	-
MWStz549	551.21	389.16	552.221	C27H36O12	[M-H]-	Lyoniside	Lignans and Coumarins	Lignans	34425-25-7	2	64797.6	79679.8	100046	131347	83658.3	110949	211888	214830	205916	155424	103929	170036	100231	121471	127562	-
PDN151336	575.34	279.23	516.345	C31H48O6	[M+CH3COO]-	5,8α-dioxy-3β,16α-dihydroxyl-lanost-7(11),24-dien-21-oic acid	Others	Others	-	2	79182.7	113902	74357.4	148006	121475	159339	179289	138276	204071	51955.9	42721.9	63443.4	52406.2	106140	97714.8	-
mws0275	133.01	71.01	134.022	C4H6O5	[M-H]-	Malate	Organic acids	Organic acids	636-61-3	1	9.94692e+06	1.05606e+07	1.0538e+07	8.15914e+06	1.08158e+07	8.97842e+06	1.92009e+07	2.0005e+07	1.84791e+07	1.78385e+07	1.43474e+07	1.62154e+07	1.23097e+07	1.36785e+07	1.39788e+07	-
pme2827	239.24	223.24	240.245	C16H32O	[M-H]-	Hexadecanal	Lipids	Free fatty acids	629-80-1	3	4.22358e+06	4.29256e+06	6.34361e+06	5.47872e+06	5.18145e+06	4.66151e+06	4.49599e+06	4.60849e+06	4.61141e+06	5.55868e+06	5.22073e+06	5.16055e+06	5.41219e+06	5.32663e+06	5.01287e+06	ko00071
Jmyn005658	785.47	725.45	786.477	C41H70O14	[M-H]-	Cholest-5-ene-1,3,16,22-tetrol-1,16-di-O-glucoside	Steroids	Steroidal saponins	-	1	49031	62007.8	47598.2	26726.4	18999.1	29467.3	47177.1	64541.3	42888.5	20607.2	14958	22510.7	34052.3	31782.5	35729.5	-
Hmcn002743	417.15	181.04	418.163	C22H26O8	[M-H]-	Lirioresinol A*	Lignans and Coumarins	Lignans	-	1	77419.2	74735.3	59663.5	72403.3	49480.6	96521	64178.9	99342.4	53133.6	74635.3	68249.8	57459.6	50998.8	53243	65541.1	-
Wasyqn5112	137.02	93.04	138.032	C7H6O3	[M-H]-	3-Hydroxybenzoate	Phenolic acids	Phenolic acids	10476-50-3	1	279907	410532	344508	422580	326213	365543	1.26513e+06	1.41707e+06	1.44259e+06	357205	288583	410863	480165	474744	493120	ko00400
Zmjn003398	227.13	183.14	228.136	C12H20O4	[M-H]-	Traumatic acid	Lipids	Free fatty acids	6402-36-4	3	71917.7	82563.8	89521.2	77619.4	77828.8	95295.5	141491	146602	131422	112641	114577	134525	85253.2	90138.5	92312.4	ko00592,ko01110
Lmmn006306	293.21	293.21	294.219	C18H30O3	[M-H]-	Machilusolide D	Others	Lactones	-	3	527485	710501	560354	826199	690940	1.00097e+06	530523	673385	521362	419892	414467	482301	362407	562239	519897	-
MWS80006	311.22	293.21	312.23	C18H32O4	[M-H]-	9-Hydroperoxy-9Z,11E-Octadecadienoic Acid	Lipids	Free fatty acids	-	3	241108	309371	246434	216149	185068	267171	330266	371959	309549	321655	300095	357998	222207	226366	251880	-
mws1350	181.05	151	182.058	C9H10O4	[M-H]-	Syringaldehyde; 4-Hydroxy-3,5-Dimethoxybenzaldehyde	Others	Aldehyde compounds	134-96-3	3	91449.7	118058	57405.4	94263.9	85263.4	127571	104590	117462	82346.9	51486.6	81394.4	93618	82825.3	98748.1	76599.1	-
Waptn06702	295.23	171.1	296.235	C18H32O3	[M-H]-	(9S)-Hydroxyoctadecadienoic acid	Lipids	Free fatty acids	73543-67-6	1	805908	941219	812586	903283	798887	949867	1.56909e+06	1.54738e+06	1.38481e+06	661216	606347	752452	805348	882421	873760	-
Safn014087	407.22	153	408.228	C19H37O7P	[M-H]-	[(2R)-2-hydroxy-3-phosphonooxypropyl](Z)-hexadec-9-enoate	Lipids	Glycerol ester	-	1	35159.2	23268.6	30330.4	31949.6	19936.1	25280.2	61417.7	48514.2	80689.6	52624.6	44407.3	105504	45702.8	51271.8	36985.6	-
mws0344	165.04	75.01	166.048	C5H10O6	[M-H]-	D-Xylonate	Others	Saccharides	526-91-0	3	201096	208427	204759	122367	100212	98103.6	361027	396369	383504	238194	168214	175948	195084	244977	233021	ko00040,ko01100
MWS5235	299.26	253.25	300.266	C18H36O3	[M-H]-	12-Hydroxyoctadecanoic acid	Lipids	Free fatty acids	106-14-9	3	7230.54	7652	5301.79	6343.17	6955.5	8349.05	8827.74	6472.65	6281.4	6129.33	7124.92	11079.8	7098.13	7016.89	10516.3	-
mws0924	145.05	101.06	146.058	C6H10O4	[M-H]-	2-Methylglutaric acid	Organic acids	Organic acids	617-62-9	3	643229	603417	494229	519524	683176	627434	604416	679072	611763	720466	623870	899168	460432	498193	433976	-
MWS3036	147.03	85.03	148.037	C5H8O5	[M-H]-	3-Hydroxyglutaric acid	Organic acids	Organic acids	638-18-6	3	64662	81697.8	54893.5	58944.2	64821.3	90516	83863.1	87809.3	67463.4	63177.5	70607.2	74466.1	68822.9	81050.6	58435.7	-
MWSslk132	285.21	223.21	286.214	C16H30O4	[M-H]-	Hexadecanedioate	Lipids	Free fatty acids	505-54-4	3	17453.3	24592.4	18836.8	16814.3	18979.4	19831.1	22053.5	23482.1	16054.9	14586.3	21928.6	59211.5	20253.7	20568.6	16342.8	ko00073,ko01100
Lmbn003970	329.23	211.14	330.241	C18H34O5	[M-H]-	9,12,13-TriHOME	Lipids	Free fatty acids	97134-11-7	1	873397	1.00694e+06	814557	1.08195e+06	1.12099e+06	1.43746e+06	1.51896e+06	1.49535e+06	1.29075e+06	1.96449e+06	1.67363e+06	2.17411e+06	1.14452e+06	1.34061e+06	1.27613e+06	ko00591
pmn001505	763.43	763.4	764.435	C41H64O13	[M-H]-	Oleanolic acid-3-O-xylosyl(1→3)glucuronide	Terpenoids	Triterpene Saponin	-	3	32380.6	24725.6	31798.2	32226.9	47228.8	44837.7	36488.3	38495.9	37056	70545.6	45390.7	49194.3	30136.2	39970.5	42269.9	-
pmb3142	299.08	137.02	300.084	C13H16O8	[M-H]-	Salicylic acid-2-O-glucoside	Phenolic acids	Phenolic acids	10366-91-3	3	241214	330068	227213	123381	108700	123228	394296	359675	322189	141482	136209	186918	160859	193051	171407	-
mws0264	341.11	119.03	342.116	C12H22O11	[M-H]-	alpha,alpha-Trehalose*	Others	Saccharides	99-20-7	1	531885	475596	407486	267734	314456	342597	433414	448069	672907	313150	354679	440316	401998	407014	496536	ko00500,ko01100,ko01110,ko02010
Lmxn000398	341.11	89.02	342.116	C12H22O11	[M-H]-	beta-Lactose*	Others	Saccharides	63-42-3	1	661045	834847	1.03568e+06	665837	605680	734696	1.04006e+06	1.0562e+06	1.00717e+06	526500	673712	988149	371115	699735	808104	-
Zmln000899	343.11	181.05	344.111	C15H20O9	[M-H]-	Syringaldehyde-4-O-glucoside	Others	Aldehyde compounds	-	2	14389.6	17218.1	24720	26782.1	24936.2	29812.1	31501.2	22935	29154.5	20862.5	27029.8	24314.2	24157.8	17717.6	17089.1	-
Zbfn007626	504.31	279.23	505.317	C25H48NO7P	[M-H]-	1-Linoleoyl-2-Lysophosphatidic Acid Monobutylamine Ester*	Lipids	Glycerol ester	-	1	32705.3	35639.2	33648.1	37934.1	43276.7	50944.1	62890.1	67415.3	71394.3	50485.1	48586	57392.9	48187.4	42836.2	41584.4	-
Zadn008040	223.1	179.11	224.105	C12H16O4	[M-H]-	2,4-Dihydroxy-6-pentylbenzoate	Phenolic acids	Phenolic acids	491-72-5	3	26619.4	33941.6	38074.6	33161.9	27581.7	33119.9	52324.8	35017.7	41660.6	28114	23111.3	32677.9	19286.7	22022.9	17698.9	ko00999,ko01100,ko01110
MWStz488	337.09	173.05	338.1	C16H18O8	[M-H]-	4-p-Coumaroylquinic acid	Phenolic acids	Phenolic acids	93451-44-6	1	45516.8	61318.9	60425.3	13053.1	21329.2	22091.2	32482.4	34049.1	34979.5	16204.5	16209.6	21109.1	36443.9	14242.8	38152.6	-
Zmhn001926	299.08	137.02	300.084	C13H16O8	[M-H]-	1-O-Salicyloyl-β-D-glucose*	Phenolic acids	Phenolic acids	60517-74-0	1	75623.4	106295	94397	48613.3	85220.7	75050.9	311864	359283	404097	114754	82871.1	207625	129722	171632	141028	-
MWSprf135	365.34	283.26	366.35	C24H46O2	[M-H]-	(15Z)-Tetracosenoic acid	Lipids	Free fatty acids	506-37-6	3	10287.3	9913.1	9285.66	9047.7	9511.04	9786.36	11202.9	11152.5	9167.57	13289.4	10553.1	8400.92	9629.15	11017.6	13090.8	ko01040
Sadn017326	277.18	59.01	278.188	C17H26O3	[M-H]-	Litsealactone B	Lipids	Free fatty acids	-	1	29148.2	34252.9	32609.3	29014.7	28174	27809.9	46579.6	41461.7	37440.3	32866.8	23902.6	31905.6	27050.4	29997.9	31078	-
Zbkn002011	593.21	431.15	594.216	C25H38O16	[M-H]-	Zizybeoside II	Others	Others	-	2	242240	319479	193206	40746.6	40549	44922.3	431085	336203	262650	52728.8	45303.9	54246.9	164813	207579	121631	-
pmn001419	325.09	163.04	326.1	C15H18O8	[M-H]-	p-Coumaroyl-D-glucose	Phenolic acids	Phenolic acids	7139-64-2	2	53954.6	73794.5	73113.1	124207	76561.5	80831.3	114556	164491	115919	83960.3	70558.4	133687	90785.9	101939	94379.2	-
pme3443	207.07	192.04	208.074	C11H12O4	[M-H]-	Sinapoyl aldehyde	Phenolic acids	Phenolic acids	4206-58-0	3	24193	39882.9	24420	28609	20923.3	26658.8	30739	22119.8	17256.1	23921.6	15454.3	18227.1	18256.7	17586.1	23266	ko00940,ko01100,ko01110
pmf0297	297.32	183.21	298.324	C20H42O	[M-H]-	1-Eicosanol	Lipids	Free fatty acids	629-96-9	3	11115.3	16303.9	14446.4	11209.5	13374.5	20929.9	63693.2	55879.4	58047.4	7899.05	7258.57	9784.39	17210.5	18002.3	17611.8	-
MWSmce466	135.05	92.03	136.052	C8H8O2	[M-H]-	4'-Hydroxyacetophenone	Others	Ketone compounds	99-93-4	3	134405	169650	150813	389119	570437	481111	279197	234634	483418	279096	140494	114939	293369	307857	297151	ko01100
MWS0559	161.05	71.01	162.053	C6H10O5	[M-H]-	1,6-anhydro-β-D-glucose	Others	Saccharides	498-07-7	3	76027.5	51855.1	84527.8	39419.2	77001	43456.6	50804.7	88155.9	44607.1	49890.4	48617.3	41855.8	43773.4	65043.4	72957.8	-
Rfn0110118	243.12	181.12	244.131	C12H20O5	[M-H]-	Phomolide G	Others	Others	-	3	12408.6	14836.6	11116.1	13916.9	24188.1	21908.8	21351.8	33970.5	25620	29135.7	27959	35917.2	16148.5	19565.9	20246.6	-
mws0355	441.08	169.01	442.09	C22H18O10	[M-H]-	Catechin gallate*	Flavonoids	Flavanols	130405-40-2	3	29177.3	14360.3	29735.8	34867.8	43457.8	36761	36057.3	39236.6	25016.5	40521.9	27755	20518.7	58303.4	25694.5	33868.4	-
Zmgn001039	266.09	134.05	267.078	C9H17NO6S	[M-H]-	S-Ribosyl-L-homocysteine	Amino acids and derivatives	Amino acids and derivatives	-	2	154149	170867	149166	130455	132413	167769	167631	180462	152557	77380.1	69377.5	89709.3	112471	146763	144542	ko00270,ko01100,ko01230
mws0178	353.09	191.06	354.095	C16H18O9	[M-H]-	Chlorogenate*	Phenolic acids	Phenolic acids	327-97-9	1	49179.8	57038.2	114101	1.35265e+06	106740	89378.4	38042.6	79970.3	35992.5	102751	244919	59780.7	288113	234979	230329	ko00940,ko00941,ko00945,ko01110
Sazp003601	387.17	207.11	388.173	C18H28O9	[M-H]-	Tuberonic acid glucoside	Organic acids	Organic acids	120399-24-8	2	13111	15825.7	22226	16402.9	21048.5	23510.8	27658.2	24684.9	33263.8	33611.2	29005.5	40156.5	23697.6	23411.4	24831.5	-
Lmbn000216	147.03	57.03	148.037	C5H8O5	[M-H]-	D-erythro-3-Methylmalate*	Organic acids	Organic acids	152204-30-3	1	102373	114246	92948.5	102574	97068.2	110298	114844	119098	122223	99213	97970.1	117928	95054.8	123985	108399	ko00290,ko00660,ko01100,ko01210,ko01230
pme0257	111.02	67.03	112.027	C4H4N2O2	[M-H]-	Uracil	Nucleotides and derivatives	Nucleotides and derivatives	66-22-8	3	45865.6	35973.1	40471	39170.9	38259.5	40102	38675.5	49630.2	58126.2	39304.5	45308.6	49282.1	40673.7	40021	28324.5	ko00240,ko00410,ko00770,ko01100,ko01232
Zmyn000247	147.03	57.03	148.037	C5H8O5	[M-H]-	(S)-2-Hydroxyglutarate*	Organic acids	Organic acids	13095-48-2	1	93877.1	100454	103827	91209.5	81544.7	93695.9	104347	129175	120355	90864.2	84879.4	103623	94218.3	102892	80204.5	ko00310,ko01100
MWSmce326	355.06	96.97	356.073	C9H17N4O9P	[M-H]-	AICAR phosphate (Acadesine phosphate)	Nucleotides and derivatives	Nucleotides and derivatives	681006-28-0	3	30376.5	47916.5	36224.4	90036.2	56682.6	73067.8	115707	100967	135238	43305.5	69939.9	81677.6	34629	52244.5	72206	-
Cmbn003996	429.14	193.05	430.147	C19H26O11	[M-H]-	Regaloside G	Phenolic acids	Phenolic acids	120601-64-1	1	38685	44088.8	25847.3	32966.8	16967.9	30925.7	66719.4	66449.1	81263.3	39280.1	37155.3	49968.4	42900.5	40679.6	65877.3	-
pme3311	338.99	96.97	339.996	C6H14O12P2	[M-H]-	D-Fructose 1,6-bisphosphate	Others	Saccharides	488-69-7	3	163423	148250	157981	166660	118088	139873	189843	154119	154677	156532	201727	185787	163472	202981	258739	ko00010,ko00030,ko00051,ko00400,ko00710,ko01100,ko01110,ko01200,ko01230
ML10171848	147.03	85.03	148.037	C5H8O5	[M-H]-	D-Arabinono-1,4-lactone	Others	Saccharides	2782-09-4	2	96501.9	103537	85034	79598.7	82060.7	102658	100377	131434	109663	84000.6	103636	99458.2	85853.5	99091.8	113894	ko00053,ko01100
Safn006331	261.13	125.1	262.142	C12H22O6	[M-H]-	9-(2,3-dihydroxypropoxy)-9-oxononanoic acid	Lipids	Free fatty acids	109421-77-4	1	61632	57815.8	67624.5	62453.7	63959.2	59954.1	89247.6	81025.6	98304.7	60534.3	82295	106558	56937	67931.8	77947.8	-
Zmdn001564	293.11	164.07	294.122	C14H18N2O5	[M-H]-	γ-Glu-Phe	Amino acids and derivatives	Amino acids and derivatives	7432-24-8	1	24562.7	48498.6	44986.4	97720.3	102823	113448	93959.4	66023.9	63586.1	208723	197641	205296	87367.8	93949.6	81397.5	-
Wasdn03730	385.11	267.07	386.121	C17H22O10	[M-H]-	Phenylacetylglycerol 2-glucuronide	Phenolic acids	Phenolic acids	-	1	9648.54	8445.44	7884.93	9052.65	18205.8	11572.9	13953.2	12141.6	19411.8	9338.32	10942.8	15635.4	10262.6	15748.7	17114.5	-
Lcyn000106	551.18	193.05	552.184	C26H32O13	[M-H]-	Glehlinoside C	Lignans and Coumarins	Lignans	402565-04-2	3	33267	32627.3	36610.7	49505.8	37114.1	49616.2	70103.6	58237.7	81111.6	55042.3	61565.7	48558.7	41514.3	45883.2	37044.4	-
Zmzn000079	199	78.96	200.009	C4H9O7P	[M-H]-	D-Erythrose 4-phosphate	Others	Saccharides	585-18-2	3	77469.8	96476.9	67923.5	78226.4	83780.4	92293.9	161332	156955	172322	93082.5	80431.1	106248	55958.7	92686.4	83793.8	ko00030,ko00400,ko00710,ko00750,ko01100,ko01110,ko01200,ko01230,ko01240
Lcsn000560	155	67.02	156.006	C6H4O5	[M-H]-	2,5-Furandicarboxylate	Others	Others	3238-40-2	1	25158.4	36880.5	22441.7	29676	28420.9	28097.5	35662	35654.3	32058.9	28566.6	34265	34576.6	25209.7	30353.9	31109.3	-
PDN020883	179.05	59.01	180.063	C6H12O6	[M-H]-	methyl 2,3,4,5-tetrahydroxypentanoate	Organic acids	Organic acids	-	2	2.82709e+06	2.46333e+06	2.88362e+06	1.84054e+06	2.48244e+06	1.90772e+06	2.84325e+06	2.84348e+06	2.7844e+06	2.02002e+06	1.91881e+06	1.74535e+06	1.86064e+06	2.14217e+06	2.38231e+06	-
mws5038	341.11	89.02	342.116	C12H22O11	[M-H]-	Palatinose*	Others	Saccharides	13718-94-0	1	697776	1000744	1.18121e+06	555620	695375	872360	1.06084e+06	1.21369e+06	1.00947e+06	779940	689905	923396	633805	756371	994445	-
Lmqn000213	665.21	341.11	666.222	C24H42O21	[M-H]-	Stachyose	Others	Saccharides	470-55-3	2	79807.9	85303.7	62716.7	55780.4	54530	65778.2	55989	65944.8	89945.3	66450.9	62623.4	60256	48196.3	62761.4	69303.7	ko00052,ko01100
ZbYn010300	639.36	255.23	580.346	C28H52O12	[M+CH3COOH-H]-	3'-Palmitoyl sucrose	Lipids	Free fatty acids	-	1	254246	346738	284410	191163	164014	184874	344719	245045	336478	212140	203056	243993	119512	233140	234928	-
pmb3068	337.09	163.04	338.1	C16H18O8	[M-H]-	1-O-p-Coumaroylquinic acid*	Phenolic acids	Phenolic acids	-	1	106436	152514	110279	20617.8	40066.5	45644.5	69227.2	83778	76679.5	35819.2	21441.9	44646.9	57833.2	61145.6	54607.1	-
mws0749	137.02	93.03	138.032	C7H6O3	[M-H]-	4-Hydroxybenzoate	Phenolic acids	Phenolic acids	99-96-7	2	410991	186261	441465	404212	570650	532600	554332	814699	578642	393090	510687	702817	423086	366479	382738	ko00130,ko00790,ko01100,ko01110,ko01240
pmb2640	199.17	199.17	200.178	C12H24O2	[M-H]-	Dodecanoic acid	Lipids	Free fatty acids	143-07-7	1	60554.2	63277.9	58513	56494.1	64108.5	70439.5	85967.1	104013	86781.4	40431.2	44770.7	55576.6	53326.9	52609.5	65054.4	ko00061,ko01100,ko01110
Wasdn02417	299.08	137.02	300.084	C13H16O8	[M-H]-	3-hydroxybenzoyl-β-D-glucose*	Phenolic acids	Phenolic acids	-	1	124226	108385	127233	64778	59151.4	77419.8	336164	392436	401077	143429	69138.1	184208	136468	161364	122167	-
pmn001375	535.18	373.13	536.189	C26H32O12	[M-H]-	1-Hydroxypinoresinol-1-O-Glucoside*	Lignans and Coumarins	Lignans	81495-71-8	1	58712.9	33913.6	58180.4	30224.8	41871.8	34274.6	63812.6	46258.1	69098.6	37796.9	25965.5	53680.6	28427.4	38041.6	43573.2	-
mws4085	223.06	193.02	224.069	C11H12O5	[M-H]-	Sinapate	Phenolic acids	Phenolic acids	530-59-6	3	16097.9	7822.73	17444.5	12822.2	15049	5544.11	24430.4	28806.1	24651.3	24928.5	22433.5	28380.2	21605.7	20548.1	21618.2	ko00940,ko01100,ko01110
Hmmn002544	355.1	193.05	356.111	C16H20O9	[M-H]-	Ferulic acid-4-O-glucoside	Phenolic acids	Phenolic acids	117405-51-3	3	61115.6	74657.2	67906.7	60895.5	69314.2	61017.8	178800	303663	280927	134294	128214	127465	108778	136269	125794	-
MWSmce406	481.33	311.2	482.34	C31H46O4	[M-H]-	16-Hydroxy-24-methylene-3-oxolanosta-7,9(11)-diene-21-oic acid (Polyporenic acid C)	Terpenoids	Triterpene	465-18-9	2	21250.3	24395.5	22835.8	24440.4	23358.4	36994.8	36743.8	37662.5	35472.3	56764.4	42609.8	51262.1	26338.8	25695.6	33645.4	-
Waymn03477	371.1	121.03	372.106	C16H20O10	[M-H]-	(2S,3S,4S,5R,6R)-3-(3-benzoyloxy-2-hydroxypropoxy)-3,4,5-trihydroxyoxane-2-carboxylic acid	Phenolic acids	Phenolic acids	-	3	28650.6	23439.4	26918.2	52984.7	29342.6	42220.8	50599.6	33639.1	38343.9	38903.5	24258.4	45174.7	31167.8	21735.3	25469.2	-
pme3207	141.02	59.01	142.027	C6H6O4	[M-H]-	cis,cis-Muconate	Organic acids	Organic acids	1119-72-8	3	3.00597e+06	2.40568e+06	3.62771e+06	3.4335e+06	2.69976e+06	2.94164e+06	2.83155e+06	2.74054e+06	3.04727e+06	3.70911e+06	3.95075e+06	2.63317e+06	2.88595e+06	3.62988e+06	3.62384e+06	ko01100
MWSHC2022	359.1	197.05	360.106	C15H20O10	[M-H]-	Glucosyringic acid	Phenolic acids	Phenolic acids	33228-65-8	1	235459	306352	241591	398544	330491	514532	464257	542875	426061	587806	527079	920115	298716	371550	389577	-
Sasn009853	639.36	579.34	580.346	C28H52O12	[M+CH3COOH-H]-	Lanceolitol B4	Lipids	Free fatty acids	-	1	1.08937e+06	1.53697e+06	1.27278e+06	795881	682954	874094	1.44125e+06	1.02876e+06	1615443	929157	877574	1.08695e+06	494277	1.01474e+06	1.06777e+06	-
Safn004633	447.23	387.2	388.21	C19H32O8	[M+CH3COOH-H]-	Ilicifolinoside B	Terpenoids	Sesquiterpenoids	-	3	34473.3	30811.5	31744.3	28468.8	34723.5	27246.5	33197.4	44363.4	27159.3	14659.2	13022.7	34313.5	20939.7	30629.1	28020.2	-
pme1816	353.09	191.06	354.095	C16H18O9	[M-H]-	Neochlorogenic acid*	Phenolic acids	Phenolic acids	906-33-2	1	45111.7	27867.1	76771.4	1.25532e+06	66795.5	71934.7	31478	56127.9	29903.2	82746.2	191627	57347.4	201889	186657	199717	-
mws1397	441.08	169.02	442.09	C22H18O10	[M-H]-	Epicatechin gallate*	Flavonoids	Flavanols	1257-08-5	3	27595.5	28804.6	35904.9	43637.6	57135.2	41912.9	54266.5	36066	58141.1	42256	34719.4	28335.6	66456.5	56083.3	43757.8	-
Wasyqn2417	323.14	59.02	324.142	C13H24O9	[M-H]-	Homomevalonic Acid Glucoside	Organic acids	Organic acids	-	1	207363	266415	226199	379394	302111	379524	370245	431940	403882	478518	358157	536995	274647	310994	360402	-
pme1975	103	59.01	104.011	C3H4O4	[M-H]-	Malonate	Organic acids	Organic acids	141-82-2	3	428949	472381	523401	584646	625885	514176	616143	532239	652579	594238	574407	454145	459154	633584	684827	ko00061,ko00240,ko00410,ko01100,ko01212
Lmqn008288	299.26	299.26	300.266	C18H36O3	[M-H]-	3-Hydroxyoctadecanoic Acid	Lipids	Free fatty acids	45261-96-9	3	179723	219792	188548	222726	260583	277260	235083	240149	226264	207087	212082	413182	330729	316732	321236	-
Lmmn001643	163.04	119.05	164.047	C9H8O3	[M-H]-	trans-2-Hydroxycinnamate*	Phenolic acids	Phenolic acids	583-17-5	3	128500	61109.8	133546	53409.8	100986	101935	30699.6	110402	52641.6	72620.9	89778.6	140050	46011.7	78963.4	75306.7	ko00360,ko00999,ko01100,ko01110
Labn003679	327.11	147.05	328.116	C15H20O8	[M-H]-	(E)-caffeyl alcohol 4-O-β-D-glucopyranoside	Others	Alcohol compounds	-	1	149561	167684	216057	66616.4	69389.4	81424.9	246746	267449	240577	151608	98748.8	138287	102626	132045	112646	-
mws0473	131.03	87.05	132.042	C5H8O4	[M-H]-	2-Methylsuccinic acid	Organic acids	Organic acids	498-21-5	3	123690	180027	129825	130675	121298	164657	258293	223289	250866	122718	163224	213767	124787	133475	109375	-
Wasn003258	293.12	131.07	294.132	C12H22O8	[M-H]-	Glucosyl 2-Hydroxy-4-Methylpentanoic Acid	Organic acids	Organic acids	-	1	235615	342251	257121	151970	176915	226915	400683	397229	412812	195552	177824	247954	255466	192758	229679	-
Zmhn002227	385.11	223.06	386.121	C17H22O10	[M-H]-	4-O-beta-D-Glucosyl-sinapate	Phenolic acids	Phenolic acids	-	1	60004.2	75411.1	83965.5	152822	112219	102971	239302	223702	202279	434167	346011	471132	175470	195065	206911	-
Wasn002933	373.11	211.06	374.121	C16H22O10	[M-H]-	1-O-(3,4,5-Trimethoxybenzoyl)-B-D-Glucopyranoside	Phenolic acids	Phenolic acids	-	1	30056.2	44303.1	29969.9	27955.7	26394.1	33020.8	57587.2	49375.7	50174.7	29274.1	16922.3	39875	16234.6	31063.3	25555.3	-
PDN112333	329.09	167.03	330.095	C14H18O9	[M-H]-	3,4,5-trihydroxy-6-(hydroxymethyl)oxan-2-yl 3-hydroxy-4-methoxybenzoate	Organic acids	Organic acids	-	2	350410	523878	402231	197198	168715	272620	602031	521686	490834	288187	208678	456496	218937	251048	334694	-
Zamn00402	179.06	59.01	180.063	C6H12O6	[M-H]-	sorbose*	Others	Saccharides	3615-56-3	1	2.37963e+06	2.50068e+06	3.06546e+06	1.71959e+06	1.8783e+06	2.14271e+06	2.51045e+06	2.5183e+06	2.61839e+06	1.78719e+06	1.73813e+06	1.76307e+06	1.84805e+06	2.00521e+06	2.38767e+06	-
Wasdn03813	371.1	249.06	372.106	C16H20O10	[M-H]-	Benzoylglycerol 3-glucuronide	Phenolic acids	Phenolic acids	-	1	24976.5	28438.5	21109.2	39289.2	34199.6	43547.1	44157.5	39565.9	63502.7	41000.7	26887	59654.5	14077.2	44166.5	34551.7	-
Lazn003727	553.19	391.14	554.2	C26H34O13	[M-H]-	(1S,2R)-1-(3-Methoxy-4-Hydroxyphenyl)-2-[2-(β-D-Glucopyranosyloxy)-4-[(E)-3-Hydroxy-1-Propenyl]-6-Methoxyphenoxy]-1,3-Propanediol	Lignans and Coumarins	Lignans	-	3	716970	653996	840508	444895	416564	481053	1.06634e+06	1.0478e+06	1.05318e+06	565897	485394	715082	673482	667173	734681	-
Rfn03563	307.14	145.09	308.147	C13H24O8	[M-H]-	5-methoxycarbonylpentyl alpha-D-mannopyranoside	Others	Others	-	1	187798	162913	138817	104968	112758	140124	247895	191215	229679	148072	148689	191644	119652	144664	140923	-
Hmhn002787	443.19	161.04	444.2	C21H32O10	[M-H]-	Dihydrophaseic acid-O-β-D-glucoside	Terpenoids	Sesquiterpenoids	-	1	48965.9	57704.1	64033.7	24791.4	26884.5	32447	61402.7	76220.1	61636.3	54010.6	43659.5	55570.3	38144.7	30337.3	70178.8	-
Sasn003030	445.13	223.06	446.142	C19H26O12	[M-H]-	ASPERULOSIDIC ACID METHYL ESTER	Terpenoids	Monoterpenoids	14260-99-2	3	162966	181317	122631	201753	168367	246475	382084	449346	363264	768438	589372	859963	344094	365401	346690	-
mws0014	193.05	134.04	194.058	C10H10O4	[M-H]-	Ferulate	Phenolic acids	Phenolic acids	537-98-4	3	54103	48466.9	33297.4	39025.5	50076.1	76992.8	56587.6	57396.8	62071.3	58384.2	51873.8	60958.9	38517.2	35898.3	47601.7	ko00940,ko00996,ko01100,ko01110
WaYn011395	580.36	281.25	581.369	C28H56NO9P	[M-H]-	2-(2,3-dihydroxypropoxy)-3-(((2-(dimethylamino)ethoxy)(hydroxy)phosphoryl)oxy)propan-2-yl (Z)-14-Octadecenoic Acid	Lipids	LPE	-	1	114054	167281	139928	209249	206899	245979	217340	166193	203040	208230	169429	233554	93005.5	184700	180818	-
Lmfn003035	325.09	145.03	326.1	C15H18O8	[M-H]-	6-O-p-Coumaroyl-β-D-glucose	Phenolic acids	Phenolic acids	114297-65-3	2	54182.3	79626.2	75156.4	17497.5	27854.6	26432.1	80346.7	69718	86745.2	30769.4	24586.7	39110.2	26450.2	48578.6	71252.6	-
Wmzn000227	145.06	109.04	146.058	C6H10O4	[M-H]-	2,2-Dimethylsuccinic acid	Organic acids	Organic acids	597-43-3	3	23996.8	15694.1	15858.7	16707.5	15968.4	23904.9	37363	40305.8	27323.8	41997.7	44170.8	34029.4	28796.6	40166	30393.9	-
mws1589	503.16	179.06	504.169	C18H32O16	[M-H]-	Panose*	Others	Saccharides	33401-87-5	1	52813.8	103369	103307	71745	82356.2	72497.9	77528.3	64369.6	68087	63667	54586.6	32013.7	81063.4	66638.5	31279.2	-
Lazn004796	391.14	343.12	392.147	C20H24O8	[M-H]-	Demethyl-erythro-Guaiacylglycerol β-Sinapyl Ether	Lignans and Coumarins	Lignans	-	3	29092.4	40858.1	39188.8	37646.1	28208.3	46831.4	72987.6	59542.4	75003.7	24817.2	30001.3	18634.8	25013.9	39578.9	36897.8	-
Zmhn001358	299.08	137.02	300.084	C13H16O8	[M-H]-	4-O-Glucosyl-4-hydroxybenzoic acid	Phenolic acids	Phenolic acids	-	1	54387.2	57242.1	73214.8	49667.2	35092.2	53873.2	243453	237153	275347	82916.2	42909.7	160796	77378.7	79255.3	93632.3	-
Wasn003547	211.06	96.96	212.071	C7H16O5S	[M-H]-	Heptane-1,7-diol sulfate	Others	Others	-	1	119432	160382	136200	455824	521108	489992	155324	170563	137467	373606	393246	533433	229483	265223	254017	-
mws0263	128.04	82.03	129.043	C5H7NO3	[M-H]-	5-Oxoproline	Amino acids and derivatives	Amino acids and derivatives	149-87-1	1	56027.9	65571.4	57244.2	84329.3	102818	99622.5	247259	268246	195842	326714	189295	333988	113030	124654	121479	ko00480,ko01100
Safn001079	191.02	111.01	192.027	C6H8O7	[M-H]-	(2S,3R)-2,3-dihydroxy-5-oxohexanedioic acid*	Organic acids	Organic acids	-	1	1.0825e+07	1.2012e+07	1.04708e+07	1.14469e+07	1.21622e+07	1.29235e+07	1.58738e+07	1.6909e+07	1.698e+07	1.41067e+07	1.21989e+07	1.45565e+07	1.00461e+07	1.37176e+07	1.37804e+07	-
Zmyn000453	191.02	111.01	192.027	C6H8O7	[M-H]-	Isocitrate*	Organic acids	Organic acids	320-77-4	1	1.27592e+07	1.38647e+07	1.10454e+07	1.16146e+07	1.01177e+07	1.23527e+07	1.41925e+07	1.54116e+07	1.45766e+07	1.53733e+07	1.22043e+07	1.36206e+07	1.15483e+07	1.30755e+07	1.35867e+07	ko00020,ko00630,ko01100,ko01110,ko01200,ko01210,ko01230,ko01240
Wchn004015	195.07	150.03	196.074	C10H12O4	[M-H]-	3-Hydroxy-1-(4'-hydroxy-3'-methoxyphenyl)-propan-1-one	Others	Others	-	2	30859	30696	26645.3	71310.5	50515.9	72433.8	68131.1	66685.8	74510.7	31636.6	25592.8	36576	32015.3	48597.4	40193.3	-
Lmbn001609	145.05	83.05	146.058	C6H10O4	[M-H]-	(S)-2-Aceto-2-hydroxybutanoate	Organic acids	Organic acids	-	3	92090.3	96425.7	77724.1	73416.9	76810.5	93492.6	78762.8	111120	70567.8	92468.7	101370	123714	60612.4	68834.4	64027.6	ko00290,ko01100,ko01110,ko01210,ko01230
MWSmce220	177.04	59.01	178.048	C6H10O6	[M-H]-	D-Glucono-1,5-lactone	Others	Saccharides	90-80-2	3	42193.1	40568.9	42118.7	39545.3	50452.9	49815.3	51467	54781.5	44046.6	50766.1	43509.4	45824.5	35412.9	44991.3	41053.1	ko00030,ko01100,ko01110,ko01200
mws1434	431.1	311.05	432.106	C21H20O10	[M-H]-	Isovitexin	Flavonoids	Flavones	38953-85-4	1	918460	1.03978e+06	1.02016e+06	66626.9	59895.7	95587.1	777827	809421	754309	57813.1	48657.1	51418.2	394447	493739	468703	ko00944
pmb2787	293.21	275.2	294.219	C18H30O3	[M-H]-	9-OxoODE	Lipids	Free fatty acids	54232-59-6	3	24391	33227.9	24343	41725.6	42902.8	54552.2	35736.6	36443.8	28660	28153.2	30624.6	36932.4	35752.5	26818	32198	ko00591
Lmmn000774	343.1	181.05	344.111	C15H20O9	[M-H]-	Dihydrocaffeoylglucose*	Phenolic acids	Phenolic acids	-	3	23322.3	21112.1	19918.2	30187.4	27714.7	29544.8	25847.1	24183.1	39946	26272.1	27542.4	32089.7	14431	21009.9	25490.8	-
Zmyn000230	147.03	57.03	148.037	C5H8O5	[M-H]-	2-Dehydro-3-deoxy-L-arabinonate	Others	Saccharides	-	3	91891	88685.2	102871	97338.6	69716.8	101522	140659	117234	126888	93970.1	91262.8	120262	83667.4	97820.7	81181.7	ko00053,ko01100
PDN007918	553.19	391.14	554.2	C26H34O13	[M-H]-	(-)-Massoniresinol 4'-O-beta-D-glucopyranoside	Others	Others	448939-03-5	2	617094	663658	793246	405672	429252	495471	1.09798e+06	911490	979561	659904	487429	690776	667885	662988	663296	-
pme0282	165.02	77.04	166.027	C8H6O4	[M-H]-	Phthalate	Phenolic acids	Phenolic acids	88-99-3	3	189990	109378	160928	120538	206274	174416	91428.3	185263	48670.5	132942	195727	209061	86033.4	110241	113502	ko01100,ko02010
pmn001423	385.19	223.14	386.194	C19H30O8	[M-H]-	Roseoside	Terpenoids	Sesquiterpenoids	54835-70-0	2	227801	181193	230210	840238	699486	693132	1.13529e+06	1.18659e+06	1.33521e+06	1.42742e+06	1.55598e+06	1.43345e+06	734409	892500	970524	-
Wbtn004165	455.21	395.19	456.215	C26H32O7	[M-H]-	1,6-dihydroxy-3,7-dimethoxy-8-(3-methoxy-3-methylbutyl)-2-(3-methylbut-2-en-1-yl)xanthen-9-one	Flavonoids	Other Flavonoids	-	3	52673.4	41901.8	70016.8	58862.2	62504	80874.2	51055.8	60968.7	70537.9	63031.3	42909.9	93328.2	81409.1	72762.6	58344.6	-
Zbfn008708	501.31	279.23	502.314	C26H46O9	[M-H]-	1-O-Linoleoyl-(6-O-Hydroxyethyl-D-Glucose)	Lipids	Free fatty acids	-	3	12674.4	33819.8	34880.2	13642.6	15869.6	19220.6	41648.6	33960.8	37979.4	12985.1	19073	12452.4	28166.6	16903	26782	-
Wafn002827	357.12	195.07	358.126	C16H22O9	[M-H]-	Dihydroferulic acid glucoside*	Phenolic acids	Phenolic acids	-	1	42601.5	48947	41132.6	15953.4	15465.3	19049.9	72102	101256	81479.8	28360.1	31102.9	44463.8	26847.6	30337.6	47641.3	-
Sasn003876	445.21	205.12	386.194	C19H30O8	[M+CH3COOH-H]-	(4R)-4-[(1E,3R)-4-hydroxy-3-{[(2R,3R,4S,5R,6R)-3,4,5-trihydroxy-6-(hydroxymethyl)oxan-2-yl]oxy}but-1-en-1-yl]-3,5,5-trimethylcyclohex-2-en-1-one	Others	Others	-	3	13928	18357.6	6485.3	61347.2	39742.2	50798.3	17141.8	21047.4	20308.2	63031.2	47468.2	77346.2	28033.7	42759.9	40751	-
MWStz398	325.09	163.04	326.1	C15H18O8	[M-H]-	4'-O-beta-D-Glucosyl-cis-p-coumarate	Phenolic acids	Phenolic acids	117405-48-8	2	865981	887514	713852	289169	342960	309583	1.07279e+06	943469	1.10773e+06	371733	408862	417816	497097	632978	640048	-
MWSHC2062	355.1	193.05	356.111	C16H20O9	[M-H]-	Ferulic β-glucoside*	Phenolic acids	Phenolic acids	14364-12-6	1	67816.7	56279.3	75142.8	74719.4	45450.1	42215.6	242920	241046	269842	111951	96475	129307	79646.6	123173	113182	-
Zmhn002422	355.1	193.05	356.111	C16H20O9	[M-H]-	1-O-Feruloyl-beta-D-glucose*	Phenolic acids	Phenolic acids	7196-71-6	1	39067.4	45233.5	67973.7	64711.4	49433.8	57946.2	223528	227276	220766	124310	96715.4	128001	83817.2	96723.4	113413	-
pmn001394	405.12	243.07	406.126	C20H22O9	[M-H]-	2,3,5,4'-Tetrahydroxystilbene-2-O-glucoside	Others	Stilbene	82373-94-2	3	14744.5	27062	32855.3	32757.9	18249.6	34111.3	27508.8	37000.1	51632.4	28049.6	24481.8	37310.9	23190.5	26977.1	32964.4	-
Hmcn001415	387.13	225.07	388.137	C17H24O10	[M-H]-	Majoroside	Terpenoids	Monoterpenoids	134140-02-6	1	145897	149996	174820	144697	190897	146318	217150	340197	354648	203422	214498	285682	178521	122572	206647	-
ZBN0231	593.15	413.09	594.159	C27H30O15	[M-H]-	Vitexin 2''-O-beta-D-glucoside	Flavonoids	Flavones	61360-94-9	1	232884	131839	198149	37524.8	25633	34457.3	171210	155809	197418	45175.4	56345.2	53054.6	80537.9	119226	95357.9	ko00944
Wasdn03421	371.1	249.06	372.106	C16H20O10	[M-H]-	Benzoylglycerol 2-glucuronide	Phenolic acids	Phenolic acids	-	1	30696.4	20391.8	31471.4	40434.3	45720.4	43839.2	38468.1	42736.5	27567.1	30788.8	34530.8	35520.4	31952.7	28174.6	33987.4	-
Sadn012363	357.21	313.22	358.214	C22H30O4	[M-H]-	Delta9-Tetrahydrocannabinolate	Others	Others	23978-85-0	1	19798.4	63149.5	65881.4	168100	334997	274873	50674.5	35146.1	20815.4	986076	69837.2	154623	129922	135588	156700	ko00999,ko01100,ko01110
Zmhn003082	357.08	173.04	358.09	C15H18O10	[M-H]-	5-O-Methylgalloylquinic Acid	Phenolic acids	Phenolic acids	-	3	20591.6	7657.92	18842.4	12957.1	16377.5	16380.6	16063.5	23799	27126.3	30920.8	30177.1	27637.3	11846.2	23971.5	17523.1	-
Wahln04571	535.18	373.13	536.189	C26H32O12	[M-H]-	8-Hydroxypinoresinol 4-Glucoside*	Lignans and Coumarins	Lignans	-	1	36889.5	29895.5	30852.6	27868.5	39470.8	24927.8	59254.8	53536.6	53376.2	40161.5	29013.1	45430.8	28227.7	39869.3	43014.1	-
Rfn048676	491.18	431.16	492.184	C21H32O13	[M-H]-	(2R,3R,4S,5R,6R)-6-[(2R,3R,4R,5R,6S)-4,5-dihydroxy-2-(hydroxymethyl)-6-(4-methoxyphenoxy)oxan-3-yl]oxy-2-(hydroxymethyl)-5-(methoxymethoxy)oxane-3,4-diol	Phenolic acids	Phenolic acids	-	3	1.11475e+06	1.27247e+06	1.17358e+06	101026	64237.6	83581.1	1.06543e+06	840769	962570	160451	90955.3	221668	501335	636599	483067	-
Lmln007483	329.23	171.1	330.241	C18H34O5	[M-H]-	6,9,10-Trihydroxyoctadec-7-enoic acid; Sanleng acid	Lipids	Free fatty acids	-	1	3.74971e+06	4.57501e+06	4.14414e+06	4.45145e+06	4.18484e+06	5.58373e+06	4.93162e+06	5.14031e+06	5.03926e+06	3.2594e+06	3.09854e+06	3.60802e+06	3.43073e+06	3.66106e+06	3.65226e+06	-
pme3186	168.99	78.96	169.998	C3H7O6P	[M-H]-	Glyceraldehyde 3-phosphate	Organic acids	Organic acids	591-59-3	3	35988.9	40343.1	40668.6	29358.9	39831	50087.1	98436.5	82252.7	109019	54509.3	70527.5	52934	78949.6	64992.3	56182.2	-
pmb2871	315.07	153.02	316.079	C13H16O9	[M-H]-	1-O-Gentisoyl-β-D-glucoside*	Phenolic acids	Phenolic acids	23445-11-6	1	41286.2	62147.9	45299.4	36947.3	42624.3	40994.9	129799	129737	110470	77743.5	33888.3	60911.9	60134.3	52830.8	58720.4	-
Safn009833	327.21	171.1	328.225	C18H32O5	[M-H]-	5-[(1S,2R,3R,5S)-3,5-dihydroxy-2-[(E,3S)-3-hydroxyoct-1-enyl]cyclopentyl]pentanoic acid	Lipids	Free fatty acids	-	2	197445	229748	188850	116991	79360.4	132802	351739	352148	317554	82282.3	104777	115351	135666	172342	175367	-
Waln010449	552.33	253.22	553.338	C26H52NO9P	[M-H]-	1-(2,3-dihydroxypropoxy)-3-(((2-(dimethylamino)ethoxy)(hydroxy)phosphoryl)oxy)propan-2-yl (E)-hexadec-9-enoate	Lipids	LPE	-	3	8085.49	15282.3	10846.2	11160.7	15099.5	12930.3	23020.1	22633.9	15397	22727.6	16772.9	31841.9	12172.7	14515.7	15610	-
MWSmce203	341.12	73.03	342.116	C12H22O11	[M-H]-	D-Cellobiose	Others	Saccharides	528-50-7	3	24626.1	27434.7	28013.6	16207.8	19406.8	14888.6	22496.8	26032.4	25790.3	11915.2	22789.2	23007.2	16533.1	17892.9	30338.1	-
Safn000221	565.05	323.03	566.055	C15H24N2O17P2	[M-H]-	UDP-D-galactose	Nucleotides and derivatives	Nucleotides and derivatives	-	1	28551.6	21733.5	32866	28029.6	14991.4	28364.2	23262.2	36643	34255.4	26200.7	20640.3	27734.9	27921.7	34282.1	30013.5	-
Wasn000495	311.1	89.02	312.106	C11H20O10	[M-H]-	Vicianose	Others	Saccharides	14116-69-9	2	10400.3	13581.2	14856.3	12175.5	12800.5	16813.3	14177.8	16679.6	19495.6	10410.3	18422.1	14076.3	11672.6	11061.6	17026.4	-
Lazn002030	481.17	271.1	482.179	C23H30O11	[M-H]-	Guaiacylglycerol-β-Guaiacyl Ether glucoside	Lignans and Coumarins	Lignans	-	1	10518.4	15519.1	16209.6	19866.1	14278.5	20962.5	19627.9	17666.3	23342.4	21970.6	20499.8	34534.9	12786	16518.7	17117	-
Wmqn000820	193.09	163.04	194.094	C11H14O3	[M-H]-	Dehydrololiolide	Terpenoids	Monoterpenoids	19355-58-9	3	13586.6	11093.4	12207	10560.2	9904.2	12983.8	13032.9	12263.3	14380	11853.6	10798.6	13115.1	8982.72	12872.8	12776.3	-
Wafn003182	409.21	161.05	350.194	C16H30O8	[M+CH3COOH-H]-	Glucopyranose 6-Hydroxydecanoate	Lipids	Free fatty acids	-	3	9362.76	25533.8	23169.2	33319.6	24022.8	29524.7	17204.7	35985.3	24960	27953.9	30037.8	45961.5	23439.8	38595.5	17187.4	-
Lmxn006423	150	122.01	151.009	C7H5NOS	[M-H]-	2(3H)-Benzothiazolone	Alkaloids	Alkaloids	934-34-9	1	17986.4	24058.2	15019.3	13864.1	13958.1	8357.45	11077	9757.27	10213.6	12337.7	16179.8	17332.8	15330.2	15943	15589.5	-
mws1038	277.12	146.08	278.13	C11H22N2O4S	[M-H]-	Pantetheine	Alkaloids	Alkaloids	496-65-1	3	10278.2	21706.4	19716.2	12328.8	15540.3	13189.9	14841.8	13006.1	14259.6	12001.2	15594.9	7424.09	16316.7	18065	6848.33	ko00332,ko00770,ko01100,ko01110
Wasn002508	365.18	203.13	366.189	C16H30O9	[M-H]-	Glucosyl 7-methyl-3-methyleneoctane-1,2,6,7-tetraol	Terpenoids	Monoterpenoids	-	3	10770.6	17692	15724.5	17282.8	11974	25380	31143.2	34144.7	31540.2	35812.6	36219.1	44030.2	21755.1	31531.7	28324.8	-
Waln010192	576.33	277.22	577.338	C28H52NO9P	[M-H]-	2-(2,3-dihydroxypropoxy)-3-(((2-(dimethylamino)ethoxy)(hydroxy)phosphoryl)oxy)propyl (8E,11Z,14Z)-octadeca-8,11,14-trienoate	Lipids	LPE	-	1	40120.6	44969.4	34472.8	23527	24598.9	26637.6	82738	78980.9	73816.1	53738.7	53253.6	70502.5	48399.4	51528.3	46429	-
Wbtn007603	299.06	284.03	300.063	C16H12O6	[M-H]-	9,11-dimethoxy-2h-[1,3]dioxolo[4,5-b]xanthen-10-one*	Flavonoids	Other Flavonoids	-	3	10885.1	25210.2	19011	10609	5960.57	17704.6	17236.9	19748.3	15557.3	10177.7	8673.47	12642.2	19931.1	15395.4	13281.1	-
Wasn007507	411.2	249.15	412.21	C21H32O8	[M-H]-	Dehydroxy-Dihydroabscisic Acid 4'-O-glucoside	Organic acids	Organic acids	-	3	18792.7	19398.4	21889.6	17348.1	13115.4	17423.8	26529.2	24474	23778.2	15112.4	13491.6	15284.4	18182.7	19673.7	16980.9	-
Zahn005590	359.15	329.14	360.157	C20H24O6	[M-H]-	(7'S,8R,8'R)-3,5'-dimethoxy-3',4,9'-trihydroxy-7',9-epoxy-8,8'-lignan	Lignans and Coumarins	Lignans	-	2	14917.7	18743.6	17370.8	10229.8	9671.21	8303.87	22366.7	18683.4	12625.9	8208.06	10910.9	3292.72	9965.2	9468.41	9987.57	-
Zahn007990	197.12	153.13	198.126	C11H18O3	[M-H]-	5-hydroxy-3,4-dimethyl-5-pentylfuran-2(5H)-one*	Others	Lactones	-	2	7540.54	6505.64	7044.63	16671.6	11952.5	17409.3	19463.2	22470.4	18748.3	8211.57	6868.11	10545.4	13194.4	9610.48	15202	-
Lmtn002233	327.11	165.05	328.116	C15H20O8	[M-H]-	Androsin	Others	Ketone compounds	531-28-2	2	41036.3	61855.3	41865.6	17028	12564.4	18223.4	70166	65137.9	65955.5	25334.7	22140.4	20800.8	35460.8	34073.7	39076.2	-
Lmbn006032	301.04	149.02	302.043	C15H10O7	[M-H]-	Hypolaetin*	Flavonoids	Flavones	27696-41-9	3	74030.5	76976.3	83597	88130	90062.3	71118.7	79482.4	77901	78187.7	80640	73850.5	93974.9	68695.9	76061.4	63708.1	-
pmb2507	213.02	96.97	214.024	C5H11O7P	[M-H]-	2-Deoxy-D-ribose 1-phosphate*	Nucleotides and derivatives	Nucleotides and derivatives	17210-42-3	3	130587	111192	185653	177987	209129	131684	123794	211035	211271	135036	151297	163594	133823	249763	188132	ko00030,ko00240,ko01100
Zjbn102516	243.1	227.07	244.11	C15H16O3	[M-H]-	3,3'-Dihydroxy-5-methoxybibenzyl	Others	Stilbene	-	3	165903	127077	173500	160246	178286	147409	137261	154392	174355	168449	167725	161079	151597	180860	183312	-
mws1153	665.21	161.02	666.216	C31H38O16	[M-H]-	2'-Acetylacteoside	Phenolic acids	Phenolic acids	94492-24-7	3	36232.2	44548.7	40632.3	14090.3	8721.89	9830.78	48592.5	62584.3	45191.1	7857.69	8190.12	6226.53	31299.4	31137.4	32954	-
Waln009920	576.33	277.22	577.338	C28H52NO9P	[M-H]-	1-(2,3-dihydroxypropoxy)-3-(((2-(dimethylamino)ethoxy)(hydroxy)phosphoryl)oxy)propan-2-yl (8E,11Z,14Z)-octadeca-8,11,14-trienoate	Lipids	LPE	-	1	36581.4	45054.5	37782.5	25626	25106.1	25403.7	73103.6	79116.4	80210.3	55981.4	50388.7	68323.3	47411.2	50504.6	50047.9	-
Jmyn006217	345.1	140.01	346.105	C18H18O7	[M-H]-	Polygonatone B	Others	Others	-	2	10771.1	7605.81	3449.2	5361.11	3073.48	18050	8891.88	33576.9	22674.9	57808.3	16260.8	17367.9	12953.6	11154.2	17359.1	-
mws0988	315.05	165.04	316.058	C16H12O7	[M-H]-	Rhamnetin	Flavonoids	Flavonols	90-19-7	3	9122.08	3181.02	9723.86	6771.62	6728.03	4083.07	8261.66	19099.3	10988.2	18705.6	12354.8	6004.21	11788.7	10836	11784.2	-
pmn001681	165.09	149.06	166.099	C10H14O2	[M-H]-	1-(4-Methoxyphenyl)-1-propanol	Others	Alcohol compounds	5349-60-0	3	60853.1	64129.6	58766.7	63897.8	59201.2	33428.3	38054	43608.9	53587.7	47977.9	43356.1	59081.6	71690.7	52820.5	50238.3	-
Zbkn105177	483.23	153	484.25	C21H41O10P	[M-H]-	PG2:0_13:0	Lipids	Glycerol ester	-	1	86004.6	119968	87799.5	126203	107889	146671	221185	185313	231845	261351	203772	284402	148932	149004	140057	-
MWStz332	431.12	251.06	432.127	C18H24O12	[M-H]-	Asperulosidic acid	Terpenoids	Monoterpenoids	25368-11-0	2	10137	20387.6	10001.3	18468.9	15973.2	26687.7	47428.9	68039.5	27471.6	46791.5	30215.8	57753.5	18126.8	30154.7	25981.1	-
mws0366	277.22	277.22	278.225	C18H30O2	[M-H]-	(6Z,9Z,12Z)-Octadecatrienoic acid*	Lipids	Free fatty acids	506-26-3	2	2.39654e+07	2.43361e+07	2.3281e+07	1.99733e+07	1.92949e+07	2.07509e+07	1.16243e+07	3.76257e+07	3.51007e+07	1.83039e+07	1.61256e+07	1.97455e+07	1.79777e+07	2.45247e+07	2.28892e+07	ko00591,ko01040,ko01100
pme3083	164.04	120.05	165.043	C8H7NO3	[M-H]-	Formylanthranilate	Phenolic acids	Phenolic acids	3342-77-6	3	61293.9	25236.2	59982.8	40129	79273.4	76010.3	11937.4	44855.9	13403.1	36207.4	58224.3	68060.7	39505.8	32807.3	34780.8	ko00380,ko01100
Lmyn003028	431.16	269.1	432.163	C19H28O11	[M-H]-	Benzyl gentiobioside*	Others	Others	56775-64-5	1	21287.8	22055.7	16801.5	16326	8172.26	6376.85	21278.7	25100.6	38714.9	19574.7	16351.5	16701.5	15037.7	16703.7	14419.7	-
Wayn001528	205.03	111.01	206.043	C7H10O7	[M-H]-	(R)-2-Hydroxybutane-1,2,4-tricarboxylate	Organic acids	Organic acids	13052-73-8	3	319683	433321	122307	397225	463291	257674	461600	362621	394123	467265	468525	457792	312855	313020	550242	ko00300,ko00620,ko01100,ko01110,ko01210,ko01230,ko01240
Hmln008119	197.12	153.12	198.126	C11H18O3	[M-H]-	Robinlin	Terpenoids	Monoterpenoids	-	2	9007.45	12238	9048.78	18751.8	17782.4	21046.4	21528.5	26228.6	20806	9654.94	8912.45	10699.5	11562.8	13894.6	14341.2	-
Walbn07068	270.21	253.18	271.215	C15H29NO3	[M-H]-	15-Amino-15-oxopentadecanoic acid	Lipids	Free fatty acids	-	1	81611.1	162205	251167	197962	49859.1	133906	262132	272508	78589.9	74425.6	52194.8	341629	46206.1	54480.3	46500.2	-
pmb3101	175.06	115.04	176.069	C7H12O5	[M-H]-	alpha-Isopropylmalate	Organic acids	Organic acids	49601-06-1	1	61110.9	91239.7	72422.5	50801.7	67992.6	60227.7	99972.5	137399	112738	25395.6	21401.6	27246.2	55978.3	52170.4	65144.6	ko00290,ko00620,ko01100,ko01110,ko01210,ko01230
Lmxn008846	197.12	153.13	198.126	C11H18O3	[M-H]-	Hydroxydihydrobovolide*	Others	Lactones	-	2	6697.78	5710.13	6642.23	14418.9	13002.1	16637.2	17149.5	16504	15837.6	5759.43	5847.4	8903.69	9501.47	10005.2	7698.62	-
Rfn045100	327.11	165.06	328.116	C15H20O8	[M-H]-	Dihydrocoumaroyl Hexoside*	Phenolic acids	Phenolic acids	-	2	53143.3	69817.9	46762.9	19753.5	12454	25658.7	51936.6	39109.8	61095.9	21911.4	24416.9	25443.6	33087.5	32201.7	50356.1	-
mws1593	665.21	161.04	666.222	C24H42O21	[M-H]-	Maltotetraose	Others	Saccharides	34612-38-9	1	34703.2	20657.1	23737.5	24081.6	18531.9	22100.3	29581.2	28194.6	32035.7	42579.3	28232.8	29621.4	19285.9	43996.7	38985.6	-
Safn001719	365.14	203.08	366.143	C17H22N2O7	[M-H]-	tryptophan N-glucoside*	Amino acids and derivatives	Amino acids and derivatives	-	2	22864.2	30690.5	21733.7	28392.9	20499	28796.4	23076.4	42733.4	32319	27203.6	32320.5	43507.9	19257.8	27106.4	25693.7	-
mws0367	277.22	277.22	278.225	C18H30O2	[M-H]-	(9Z,12Z,15Z)-Octadecatrienoic acid*	Lipids	Free fatty acids	463-40-1	2	50228.7	1.82968e+07	1.82206e+07	1.71896e+07	1.31376e+07	1.77033e+07	8.41557e+06	2.83342e+07	2.67863e+07	1.45213e+07	1.16737e+07	1.50563e+07	1.34987e+07	1.79823e+07	1.64479e+07	ko00592,ko01040,ko01100,ko01110
Lmbn005923	277.22	59.01	278.225	C18H30O2	[M-H]-	Crepenynate	Lipids	Free fatty acids	2277-31-8	3	1095.78	46041.9	39150.7	43875	28708.8	34945.6	19804.3	69907.4	71308	36431.4	26171.3	34176.4	31865.4	44973.3	40008.8	ko00591
Rfn049443	357.12	195.07	358.126	C16H22O9	[M-H]-	3-(2-Glucosyloxy-4-methoxyphenyl)propanoic acid*	Phenolic acids	Phenolic acids	477873-63-5	1	31221.4	31346.1	46012.5	19635.8	8562.5	14796.2	72160.4	94458.4	94833.8	41476.3	43318.1	45673.9	51390.5	41987.3	55100.4	-
Safn000900	289.01	96.97	290.004	C6H11O11P	[M-H]-	2,3,5-trihydroxy-4-(phosphonooxy)hexanedioic acid	Others	Others	-	2	3.65249e+06	3.49108e+06	3.73932e+06	3.66147e+06	5.05092e+06	3.39891e+06	5.34269e+06	4.79917e+06	4.07285e+06	3.99384e+06	4.02189e+06	5.45468e+06	3.4467e+06	4.2857e+06	3.82499e+06	-
MWSmce248	163.04	119.05	164.047	C9H8O3	[M-H]-	trans-3-Hydroxycinnamate*	Phenolic acids	Phenolic acids	14755-02-3	3	113965	58526.1	141912	85997.7	172973	129164	51621.2	128175	32421.7	103562	145376	144615	67951.4	56234.3	71355	ko00360,ko01100
Wahsn02657	385.11	163.04	386.121	C17H22O10	[M-H]-	1-O-p-Coumaroyl Octose	Phenolic acids	Phenolic acids	-	2	19919.7	20402.1	23490.8	12070.7	20626.9	13301.3	20476.9	24075.6	21724.6	46103.3	20772.2	33984.2	24559.2	33838.4	16733.9	-
pme3188	323.03	211	324.036	C9H13N2O9P	[M-H]-	UMP	Nucleotides and derivatives	Nucleotides and derivatives	58-97-9	3	17109.6	20295.3	12817.6	37107.1	14647	29888.3	20225.4	32348.9	9342.98	15028.2	13563.4	13223.4	19354.5	18031.8	28391.2	ko00240,ko01100,ko01232,ko01240
Lmmn003323	271.23	225.22	272.235	C16H32O3	[M-H]-	2-Hydroxyhexadecanoic acid*	Lipids	Free fatty acids	764-67-0	1	130965	119743	123744	194245	305199	298982	130272	180913	204015	76505.3	66564	96210.5	144500	170357	161829	-
Hmtn001120	315.11	153.06	316.116	C14H20O8	[M-H]-	5-(2-Hydroxyethyl)-2-O-glucosylphenol	Others	Others	-	3	48630.9	74012.3	48298.4	43325.6	47668.9	60779.8	143952	128932	130776	90895.2	36324.4	77185.5	48715.2	67194.9	59110.1	-
Zmdn011161	239.07	223.03	240.079	C15H12O3	[M-H]-	Chrysophanic acid 9-anthrone	Quinones	Anthraquinone	491-58-7	2	30645	275649	420988	332493	301291	235016	287514	261548	255393	507356	250733	284395	486430	423275	364287	-
Walbn04054	551.21	359.15	552.221	C27H36O12	[M-H]-	Armandiside	Lignans and Coumarins	Lignans	-	3	9028.03	12949	10820.8	10639.5	6616.13	16279	5989.85	18551.2	12262	10238.8	11370.1	11798.4	11352.5	7247.17	8452.79	-
Wcsn011332	279.23	261.23	280.24	C18H32O2	[M-H]-	Ethyl (10Z,13Z)-hexadeca-10,13-dienoate	Others	Others	-	1	96422.7	9226.82	58042.7	11984	11555	66275.8	14961.9	60587.2	49179.3	20662.3	51481.3	46995.8	70259.6	80374.8	104872	-
mws0248	243.06	110.02	244.07	C9H12N2O6	[M-H]-	Uridine	Nucleotides and derivatives	Nucleotides and derivatives	58-96-8	1	19967.8	29123.5	28663.6	8847.83	37638.7	23272.9	20641.2	66937.5	28973.1	23650.5	12003.1	23719.5	19205.4	16301.2	18024.5	ko00240,ko01100,ko01232,ko02010
Wcsn010375	277.22	59.01	278.225	C18H30O2	[M-H]-	Methyl (4E,8E,11E)-5,9,13-trimethyltetradeca-4,8,11-trienoate	Others	Others	-	1	43692.6	44852.9	43982.6	42238.4	29622.9	36161	20176.6	71642.2	71974.9	29401.8	28726.2	36129.5	34342.2	48231.7	37959.8	-
mws0361	253.22	235.21	254.225	C16H30O2	[M-H]-	(9Z)-Hexadecenoic acid*	Lipids	Free fatty acids	373-49-9	1	13702	565.761	6621.13	1284.25	26173.8	34771.3	2505.25	5961.62	7965.73	2076.64	2470.01	4513.83	19298.9	19892.6	20586.3	ko00061,ko01100
Wcfn002460	211.06	148.02	212.069	C10H12O5	[M-H]-	2,3-Dihydroxy-1-(4'-hydroxy-3'-methoxyphenyl)-propan-1-one	Others	Others	-	3	3101.26	11537.2	7080.16	8496.12	10889.3	13112.6	16129.8	23323.6	19382.2	6264.51	7733.41	14817.4	5764.47	9792.21	10355.6	-
Lmbn009747	311.26	183.14	312.266	C19H36O3	[M-H]-	Ricinoleic acid methyl ester	Lipids	Free fatty acids	141-24-2	3	6493.4	9405.78	8520.24	6608.74	5502.94	7726.62	15323.8	19581.9	15754.1	9081.56	9041.77	10205.7	8787.75	9531.27	10199.6	-
mws1628	283.02	239.04	284.032	C15H8O6	[M-H]-	Rhein	Quinones	Anthraquinone	478-43-3	3	5456.09	11799.6	14844.2	20904.6	5504.87	8558.88	10819.3	11237.2	7536.3	6628.76	6333.13	20090	6690.19	5788.87	7678.99	-
Lmtn004049	263.13	204.12	264.136	C15H20O4	[M-H]-	Abscisate	Organic acids	Organic acids	21293-29-8	1	33488	45298.1	40813.2	19676.3	24962.9	23772.3	6858.12	7237.17	5882.86	3747.93	3242.76	4494.86	15606.5	16520.6	14711.6	ko00906,ko01100,ko01110,ko04075
PDN156383	243.12	225.11	244.131	C12H20O5	[M-H]-	9-Hydroxyhexylitaconic acid	Others	Others	723302-29-2	2	52714.9	61163.4	56770.5	63450.7	53393.1	43239.5	56343.1	63865.5	53260.8	45804.9	46658.1	54272.1	45043.9	55342.9	44065.1	-
Lakn004098	281.14	171.12	282.147	C15H22O5	[M-H]-	Dihydrophaseic acid	Terpenoids	Sesquiterpenoids	41756-77-8	1	15225.6	18139.8	24413.2	5069.72	5647.41	6897.29	15798.4	15731	8845.78	10048.2	5587.5	7015.21	8784.4	7659	11498.9	ko00906
Jmwn002117	331.1	153.02	332.111	C14H20O9	[M-H]-	2,6-dimethoxybenzene-1,4-diol 1-O-β-D-glucopyranoside	Phenolic acids	Phenolic acids	-	1	101738	119032	121597	26462.8	36367.2	59772	145982	188245	109396	80780.6	69336.9	102694	55762.8	56066.4	56921.8	-
Lmbn001754	175.06	115.04	176.069	C7H12O5	[M-H]-	(2R,3S)-3-Isopropylmalate*	Organic acids	Organic acids	921-28-8	2	57638.8	110292	77151.3	52907.6	46246.2	61999.4	138417	117484	119640	31588.8	26433.3	22985.5	48397.2	56118.2	61130.2	ko00290,ko01100,ko01110,ko01210,ko01230
MWSN0167	563.14	443.1	564.148	C26H28O14	[M-H]-	Schaftoside	Flavonoids	Flavones	51938-32-0	2	5646	9541.85	11120.9	13218.5	8877.15	17576.4	7591.79	3683.01	10222.8	13833.7	9834.07	13399.5	14162.1	12973.9	11513.2	-
pmb3081	289	96.97	290.004	C6H11PO11	[M-H]-	Glucaric acid-1-Phosphate	Others	Saccharides	-	3	9.89036e+06	1.07617e+07	1.00758e+07	1.11463e+07	9.7796e+06	1.08896e+07	1.71407e+07	1.59637e+07	1.10473e+07	9.41066e+06	8.94486e+06	1.25258e+07	9.83787e+06	1.14899e+07	1.29258e+07	-
Safn002073	259.13	130.09	260.137	C11H20N2O5	[M-H]-	Glu-Leu	Amino acids and derivatives	Amino acids and derivatives	5969-52-8	1	11515.9	13413.6	14999.8	35621.1	38859.3	60177.4	34508.4	37929	42314.6	96959.7	79392.7	130683	25705.6	50416.1	52171.4	-
Wcsn010524	265.22	265.22	266.225	C17H30O2	[M-H]-	8,11-Heptadecadienoic acid	Lipids	Free fatty acids	-	1	1.24522e+06	1.20744e+06	1.79111e+06	1.3043e+06	2.1111e+06	4.12789e+06	1.10514e+06	2.87735e+06	2.29753e+06	1.0577e+06	1.03112e+06	2.47856e+06	1.61656e+06	1.78953e+06	2.29311e+06	-
Wbmn014253	315.19	255.23	316.204	C20H28O3	[M-H]-	Hardwickiic acid	Terpenoids	Ditepenoids	1782-65-6	3	2.29175e+06	70833	461908	995633	1.01414e+06	410397	1.65822e+06	365532	1.02874e+06	1.63536e+06	354165	1.20792e+06	2.08157e+06	1.36704e+06	749369	-
PDN026948	269.05	117.03	270.053	C15H10O5	[M-H]-	1,7-dihydroxy-2-(hydroxymethyl)anthracene-9,10-dione	Quinones	Anthraquinone	-	2	5377.68	9102.01	11826.6	9427.77	9165.1	11978.6	10525.2	9075.41	6872.44	6097.43	8497.54	10365.8	18929.9	23410.2	17458.3	-
Wamxn05520	481.23	289.17	422.215	C19H34O10	[M+CH3COO]-	1-Octen-3-Yl Primeveroside	Others	Alcohol compounds	-	3	24737.7	31675.6	20803.1	11936.8	11490.8	8704.32	25774.4	22698.4	24775.9	23441.8	25369.2	39124.3	24899	33755.4	22700.1	-
Wayn002279	219.05	111.01	220.058	C8H12O7	[M-H]-	Dihomocitric acid	Organic acids	Organic acids	-	3	3.3894e+06	5.04779e+06	4.42342e+06	4.58327e+06	3.36269e+06	5.51057e+06	6.15755e+06	4.94722e+06	4.84017e+06	3.6371e+06	2.98185e+06	5.70109e+06	2.57871e+06	2.89484e+06	3.43224e+06	-
MWStz631	519.19	357.14	520.194	C26H32O11	[M-H]-	(-)-Pinoresinol glucoside	Lignans and Coumarins	Lignans	41607-20-9	2	7802.04	18074.1	12027.3	27447	18254.5	30418	34525.1	24286.2	24628.6	23936.5	27345.9	21657	9649.23	19469.4	18615.2	-
Lmmn001294	331.1	153.02	332.111	C14H20O9	[M-H]-	Koaburaside	Others	Others	41653-73-0	1	95321.8	87742.9	77545.5	77449.2	27610.6	42481.9	101205	98697.3	117376	80275.7	72276	92648	50793.6	65059	66492.1	-
pme0075	188.06	128.04	189.064	C7H11NO5	[M-H]-	N-Acetyl-L-glutamate	Amino acids and derivatives	Amino acids and derivatives	1188-37-0	3	11750.6	14588	17644.3	19791.5	8722.46	23911.8	28979.6	44120.4	53960.4	58818.9	44094.6	67376.9	39008.4	30040.4	28832.1	ko00220,ko00470,ko01100,ko01110,ko01210,ko01230
Wdzn000513	193.07	59.01	194.079	C7H14O6	[M-H]-	methyl alpha-D-fructofuranoside	Others	Saccharides	-	3	24437.1	17441	25837.9	16039.6	20976.9	35544.1	50696.5	26511.1	36251.9	17752.1	26840.6	36305.6	20052.6	19370.2	26184.5	-
mws0061	463.09	300.03	464.096	C21H20O12	[M-H]-	Hyperin	Flavonoids	Flavonols	482-36-0	3	7570.83	7736.54	6111.63	32876	11088.8	19823.6	4642.07	8582.77	10730.5	11060.1	10172.7	13735.8	25009.3	16339.6	25673.3	-
pmn001421	337.09	191.06	338.1	C16H18O8	[M-H]-	3-O-p-Coumaroylquinic acid	Phenolic acids	Phenolic acids	87099-71-6	1	39896.1	33771.6	26540.8	12294.7	3825	11359.6	43772.7	35786	38191.4	10666.6	9990.56	26367.7	21679.9	18296.3	30784.2	-
Wcdn004141	539.21	491.19	540.221	C26H36O12	[M-H]-	2-[3-[4-[1,3-dihydroxy-1-(4-hydroxy-3-methoxyphenyl)propan-2-yl]oxy-3-methoxyphenyl]propoxy]-6-(hydroxymethyl)oxane-3,4,5-triol	Others	Others	-	3	14704.5	15021.7	9496.2	22879.8	17308.5	23597.9	17334.7	29652.3	18484.4	54653.1	24633.8	53873.6	25926.6	28005.3	24841.3	-
Lmyjn03753	165.06	103.06	166.063	C9H10O3	[M-H]-	Tropate	Phenolic acids	Phenolic acids	552-63-6	3	25478.3	27795.5	20025.2	26391.1	26660.1	37353	16325.4	31056.2	26665.2	10526.7	27646.1	38712.9	29370.9	24176	25846.4	ko00960,ko01110
Wasdn04148	385.11	267.07	386.121	C17H22O10	[M-H]-	Phenylacetylglycerol 3-glucuronide	Phenolic acids	Phenolic acids	-	1	1923.55	1923.55	1923.55	13841.3	15849.9	17544.3	22592.9	13416.4	14556.5	16150.5	16237.7	18691.1	9617.73	12124	20791.6	-
Hmln002100	535.18	373.13	536.189	C26H32O12	[M-H]-	Nortrachelogenin-4-O-glucoside	Lignans and Coumarins	Lignans	33464-78-7	1	14064	12726.5	15218	8322.98	8197	12897.1	18014	33913.7	19380.5	10504.9	12200.2	11627.2	9945.97	18723.2	27589.6	-
Wahln03616	357.12	195.07	358.126	C16H22O9	[M-H]-	Demethylsyringin	Lignans and Coumarins	Lignans	-	1	31617.9	28924.7	35927.1	12661.1	8612.67	5697.81	54768.8	50127.7	66851.4	16949	16589.9	29520.4	27654.9	30180.8	38969.6	-
Cmbn003893	438.13	306.08	439.141	C19H25N3O7S	[M-H]-	2-Amino-5-((R)-1-(carboxymethylamino)-3-((E)-3-(4-hydroxyphenyl)allylthio)-1-oxopropan-2-ylamino)-5-oxopentanoic acid	Alkaloids	Alkaloids	-	3	11685.5	6476.06	7146.7	1024.59	1024.59	1024.59	10995	5208.39	8437.84	5830.21	9066.66	5122.93	7794.66	8328.3	5696.66	-
Zmgn005057	297.24	183.01	298.251	C18H34O3	[M-H]-	9,10-Epoxystearate	Lipids	Free fatty acids	2443-39-2	2	417863	518708	582219	493481	517881	698570	551278	739088	624308	372509	271029	642173	478625	482133	570525	ko00073
Wasn000528	337.08	277.06	338.085	C12H18O11	[M-H]-	L-Ascorbic acid-2-glucoside	Others	Vitamin	129499-78-1	3	16206.3	14883	17554.5	9271.4	14880.3	12224.3	24252.8	21198.2	25450.4	19685	20028.6	18676.7	18867.7	20187.8	22052.2	-
Lakn003296	371.1	123.05	372.106	C16H20O10	[M-H]-	Acetyl-2-β-D-glucopyranosyloxy-5-hydroxy-phenylacetic acid	Phenolic acids	Phenolic acids	-	2	2.11264e+06	1.85335e+06	2.13661e+06	236.097	236.097	236.097	1.52622e+06	1.63467e+06	1.43277e+06	5324.2	1180.48	4748.66	678204	872865	913203	-
Lcfn121061	261.09	131.04	262.095	C13H14N2O4	[M-H]-	N-Acetyl-6-hydroxy-L-tryptophan	Amino acids and derivatives	Amino acids and derivatives	-	1	86913.3	118865	130938	2207.03	2207.03	2207.03	164554	169644	163576	11035.2	11066.2	14379.5	57305.9	61970.4	56314.1	-
Zmyn000083	338.99	78.96	339.996	C6H14O12P2	[M-H]-	alpha-D-Glucose 1,6-bisphosphate	Others	Saccharides	10139-18-1	2	9936.24	9154.49	5992.93	8144.73	7057.59	6737.52	22322.4	25256	32180.4	11347.1	13358.4	10835.5	10792.9	15142.1	12932.8	ko00500,ko01100
Wasyqn2983	327.11	165.06	328.116	C15H20O8	[M-H]-	3-[4-(Beta-D-Glucopyranosyloxy)Phenyl]Propionic Acid*	Phenolic acids	Phenolic acids	-	2	48744.5	56714.4	36248.8	21916.7	14873.6	18104.1	76918.5	49923.5	59815.8	29972.4	20475.5	26927.4	20547.5	33485.8	29619.9	-
Wafn003429	441.2	249.13	382.184	C16H30O10	[M+CH3COOH-H]-	3-Methylbutyl 6-O-(alpha-L-arabinopyranosyl)-beta-D-glucopyranoside	Others	Alcohol compounds	-	2	102210	118821	95227.4	14689.6	13287.9	22067.2	148505	110962	121476	4055.69	8380.07	28837.2	80192.2	56546.3	51252.9	-
MWS0618	204.12	71.05	205.131	C9H19NO4	[M-H]-	Pantothenol	Others	Vitamin	16485-10-2	3	10673.7	23654.1	12962.8	23719.3	104743	62847.7	6672.89	11979.1	87265.7	1334.58	1334.58	1334.58	44669.3	70830	67889.3	ko00770
MWStz638	581.22	419.17	582.231	C28H38O13	[M-H]-	(+)-Lyoniresinol 9'-O-glucoside	Lignans and Coumarins	Lignans	87585-32-8	2	12674.2	14891.3	9472	18210.5	11905	22946.5	31628.1	44506.4	43787.4	27455.5	28994.1	30349.8	16678	24427.4	25260.8	-
Zmtn001624	188.04	144.05	189.043	C10H7NO3	[M-H]-	N-Acetylisatin	Alkaloids	Plumerane	574-17-4	3	7016.97	10221.5	8100.98	13425.6	16153.3	26646.8	10763.6	9656.48	9197.36	9376.44	11568	17680.1	8008.68	9148.37	16152	ko00380
PDN285958	461.13	167.03	462.137	C19H26O13	[M-H]-	6-({[3,4-dihydroxy-4-(hydroxymethyl)oxolan-2-yl]oxy}methyl)-3,4,5-trihydroxyoxan-2-yl 4-hydroxy-3-methoxybenzoate	Tannins	Tannin	-	2	25827.5	37995.4	26692	6142.81	5121.66	7454.38	40374	37695.3	29651.9	7615.1	3968.11	9157.92	13898.4	29982.2	16637.8	-
mws2523	421.08	241.01	422.082	C12H23O14P	[M-H]-	alpha,alpha'-Trehalose 6-phosphate	Others	Saccharides	4484-88-2	2	9189.63	13896.3	19956.9	10348.4	6320.05	19588.7	34746.8	24656.1	23367.3	14357.9	10042.4	24880.9	14695.7	14228.5	16239.8	ko00500,ko01100,ko01110
mws0889	135.03	75.01	136.037	C4H8O5	[M-H]-	D-Threonate	Others	Saccharides	3909-12-4	3	18179.3	18008.9	15238.7	7231.85	14523.1	11211.6	39632	40019.8	47167.7	18502.5	22481.3	18413.1	23241.5	25674.1	28093	-
mws0154	173.05	93.03	174.053	C7H10O5	[M-H]-	Shikimate	Organic acids	Organic acids	138-59-0	3	19256.1	13982.8	14184.2	17177.2	26281.9	22060.5	30243	34389	31488.2	40572.3	26150.4	27300.1	15579.9	22469.4	10089.4	ko00400,ko00996,ko00999,ko01100,ko01110,ko01230,ko01240
mws4134	611.14	306.08	612.152	C20H32N6O12S2	[M-H]-	Glutathione disulfide	Amino acids and derivatives	Amino acids and derivatives	27025-41-8	1	16112.6	22735.4	23961.6	16790.2	8174.66	11891.2	15538	14625.1	20179.8	7739.3	14234.4	12754.2	16700.2	20036.4	22939.1	ko00480,ko01100,ko01240
Lmtn002324	431.15	269.1	432.163	C19H28O11	[M-H]-	Zizybeoside I*	Others	Others	76819-28-8	1	13976.9	16363.2	7072.65	6442.43	9507.39	15340.5	15703.1	14262.8	24553	10443.8	11761	18789.2	13686.7	12261.7	9926.31	-
pmb2723	485.13	323.2	486.137	C21H26O13	[M-H]-	4-Hydroxycoumarin di-glucoside	Lignans and Coumarins	Coumarins	-	3	4127.08	4202.11	7563.08	11995.5	8150.25	12882.2	4066.74	3703.51	6398.93	13410.4	18260	26204.5	6044.19	5288.19	9387.74	-
Wasn002449	461.13	152.01	462.137	C19H26O13	[M-H]-	Protocatechuic acid 1-O-Rutinoside	Phenolic acids	Phenolic acids	-	1	5589.49	6959.37	8408.09	10589	14752.6	17953.6	8509.59	8680.58	6783.77	19694.4	11877.5	25077.6	11531.8	6841.88	9818.35	-
Zbfn004208	503.12	323.08	504.127	C24H24O12	[M-H]-	3-O-(3-Methoxy-4-hydroxybenzoyl)-4-O-caffeoylquinic acid	Phenolic acids	Phenolic acids	-	3	15150.2	10076.5	12291.8	11287.6	15163.7	22132.4	25227.4	18779.8	20863.7	15373.2	18949.6	24856.2	7821.22	20149.3	17486.4	-
Smpn011792	471.35	471.34	472.355	C30H48O4	[M-H]-	2,3-Dihydroxy-12-ursen-28-oic acid*	Terpenoids	Triterpene	-	3	815.125	815.125	815.125	4075.62	4172.9	5406.33	32073.8	32136.6	29755.7	4229.42	4110.16	4434.2	16602	17933.5	18052.4	-
mws0601	110.02	66.03	111.032	C5H5NO2	[M-H]-	Pyrrole-2-carboxylate	Alkaloids	Pyrrole alkaloids	634-97-9	3	13316.8	14748.3	22477.5	31217.6	26319.9	15064	28872.5	53367.5	22449.7	19147.7	12057.9	23864.4	21574.6	27026.7	12866.3	ko00470
Lmbn005287	311.22	249.22	312.23	C18H32O4	[M-H]-	(7S,8S)-DiHODE*	Lipids	Free fatty acids	143288-65-7	3	15008.6	19498	11806	17715.6	10449.6	10981	9701.69	17476.2	11255.4	11990.3	9112.93	6832.09	11176.9	11742	14489.7	ko00591
pmn001583	609.15	300.03	610.153	C27H30O16	[M-H]-	Quercetin-3-O-robinobioside	Flavonoids	Flavonols	52525-35-6	3	6720.44	7931.39	11631.8	9116.82	5528.67	16030.8	11063	3064.77	7975.76	6937.97	12264.8	14593	33169	16014.9	17220.4	-
Hmhn006723	301.07	179.03	302.079	C16H14O6	[M-H]-	Disporopsin	Flavonoids	Flavones	-	1	807.671	807.671	807.671	6211.19	4107.27	22552.9	10133.8	18443.4	8477.3	9982.76	4038.36	7016.07	6882.09	7898.45	10331.7	-
Saln005928	243.12	199.13	244.131	C12H20O5	[M-H]-	Pandangolide 1a	Others	Others	-	1	5632.84	10709.3	6798.2	7784.17	9677.12	10670.5	16738.3	15662.8	15060.2	8359.23	13867.4	24317.5	9128.44	11327.4	9150.36	-
Lmhn011365	455.35	455.35	456.36	C30H48O3	[M-H]-	Morolic acid*	Terpenoids	Triterpene	559-68-2	3	8266.61	1560.41	17156.9	1225.98	1496.04	13198.2	525.708	6598.4	10634.4	3833.9	10364.1	11029	10736.6	11772.9	16976.5	-
Lmtn002796	449.11	287.06	450.116	C21H22O11	[M-H]-	Aromadendrin-7-O-glucoside	Flavonoids	Flavanonols	28189-90-4	3	6921.94	5083.18	2298.93	17135.8	8595.3	19923.1	9174.79	4587.38	4610.19	29881.2	14052.7	24035	11142.2	12677.4	11785.2	-
pme2165	155.01	111.02	156.017	C5H4N2O4	[M-H]-	Orotate	Others	Vitamin	65-86-1	3	21493.6	26671.6	27334.9	3064.09	3064.09	3064.09	27690.7	25956.5	30869.1	15320.5	17180.1	18773.9	25532.4	22229.3	17649.5	ko00240,ko01100,ko01240
Wbmn009702	487.34	487.34	488.35	C30H48O5	[M-H]-	Asiatic acid*	Terpenoids	Triterpene	464-92-6	1	15514.9	5011.31	1164.18	9117.66	12049.4	11212.8	40646.3	30558.9	31239.3	232.836	232.836	232.836	22458.5	20267.2	23368.4	-
Safn001820	261.01	181.05	262.015	C9H10O7S	[M-H]-	Tichocarpol A*	Phenolic acids	Phenolic acids	-	1	2832.21	2832.21	2832.21	39353.9	37021.5	54057.6	16101.5	14182.3	14161	67919	50759	117241	27128.8	24708.9	35092	-
MWSmce690	175.02	59.01	176.032	C6H8O6	[M-H]-	Erythorbic acid	Others	Vitamin	89-65-6	3	49010.6	34807.3	48765.2	42237.6	40910.2	35160.6	44564	46798.2	43973.2	30551.8	48267.4	44389.2	44353.2	48925.2	39041.9	-
Lmbn006152	279.23	59.01	280.24	C18H32O2	[M-H]-	Rumenic acid	Lipids	Free fatty acids	2540-56-9	1	18291.9	2932.64	19186.9	78.9708	78.9708	78.9708	394.854	13144.3	9801.76	3609.59	11132.4	9096.67	14618.1	14035	15457.3	ko00591
Lmcn009122	253.22	235.21	254.225	C16H30O2	[M-H]-	(7Z)-Hexadecenoic acid*	Lipids	Free fatty acids	2416-19-5	1	13614	532.742	8660.92	1544.22	24053.9	6505.76	3287.66	2909.46	3392.15	1984.95	1884.5	2673.02	21083	20975	7107.15	-
mws1013	177.02	133.03	178.027	C9H6O4	[M-H]-	Esculetin	Lignans and Coumarins	Coumarins	305-01-1	3	34298.9	10710.1	58681.7	32273.3	44743.2	34560.7	18956.7	48639.9	20476.7	35824.9	52864.7	37671.3	24160.3	26556.4	29073.5	ko00999,ko01110
Zbfn004301	475.12	161.02	476.132	C23H24O11	[M-H]-	2-O-(4-carboxylic acid phenethyl)-6-O-caffeoyl glucoside	Phenolic acids	Phenolic acids	-	3	9027.63	5375.96	8418.69	15768.2	16235.8	17963.3	4725.23	9602.31	10659.9	12198.3	10349.1	19576.4	13018.6	5293.89	13988.8	-
Wbmn009893	393.22	333.21	394.236	C22H34O6	[M-H]-	3-Acetoxy-9,13-epoxy-16-hydroxy-labda-15,16-olide	Terpenoids	Ditepenoids	-	1	26159.6	28075.9	20578.3	15003.7	17415.8	15800	19323.8	24757	17579	26538.2	24554.9	32274.6	22344.8	20768.6	22290.5	-
Wayn002083	326.12	164.07	327.131	C15H21NO7	[M-H]-	N-(1-Deoxy-1-fructosyl)Phenylalanine	Amino acids and derivatives	Amino acids and derivatives	-	3	31372.4	34817.1	32415.6	38795	43052	38049.4	61537.7	71621.3	70705.5	76283.3	70268.4	97463.4	50825.8	66326	58370	-
Zmpn008194	471.35	471.35	472.355	C30H48O4	[M-H]-	2,3-Dihydroxyurs-12-en-28-oic acid (Corosolic acid)*	Terpenoids	Triterpene	4547-24-4	3	5403	10253.5	1828.48	4741.61	4472.76	2926.77	32428.4	32778.8	35385.5	365.695	365.695	365.695	20985.6	19908.1	20753.3	-
MWStz490	449.11	287.06	450.116	C21H22O11	[M-H]-	Marein	Flavonoids	Chalcones	535-96-6	2	693.6	693.6	693.6	13493.2	12341.9	29528.7	7013	3468	6937	19256.5	17894.2	27013.8	10094.1	9801.23	17914.6	-
Rfn030544	357.09	96.97	358.096	C11H23N2O7P1S1	[M-H]-	[(2R)-4-hydroxy-3,3-dimethyl-1-oxo-1-[[3-oxo-3-(2-sulfanylethylamino)propyl]amino]butan-2-yl] dihydrogen phosphate	Others	Others	-	3	13374.4	18867	30957.3	38393	47635.3	46116.4	56338.5	86400.4	62088.4	74581.3	108143	116527	54122	49524.5	57839.1	-
mws0091	463.09	300.03	464.096	C21H20O12	[M-H]-	Isoquercitrin	Flavonoids	Flavonols	482-35-9	3	7008.01	8867.5	8241.94	32039.2	6402.47	19225.5	8742.29	6588.48	4669.91	8149.79	8797.81	12213.7	20200	15742.8	6411.57	ko00944,ko01100,ko01110
Lcfn001652	411.19	249.13	412.195	C17H32O11	[M-H]-	Isopentylgentiobioside	Others	Saccharides	178275-89-3	2	11431.5	11209.6	11971.3	1212.35	1212.35	1212.35	11338.6	23003.8	19696.5	7874.55	7678.63	6061.74	8841.5	7187.82	13509.5	-
Zmtn001464	204.03	160.04	205.037	C10H7NO4	[M-H]-	Xanthurenic acid	Alkaloids	Quinoline alkaloids	59-00-7	3	1239.75	1239.75	1239.75	9694.68	9024.81	6198.74	23749.4	21841.5	26254.1	14280.9	19925.2	22358.9	14084.1	11034.7	17037.1	ko00380
Wahln03695	773.29	551.22	714.274	C33H46O17	[M+CH3COO]-	Justiciresinol Diglucoside	Lignans and Coumarins	Lignans	-	2	10961.1	8189.2	9045.05	1637.84	1637.84	1637.84	15527.3	9110.51	14697	15894.1	9449.13	18226.1	12042	15465.5	11682.2	-
Lmyn011997	337.31	337.31	338.318	C22H42O2	[M-H]-	Erucic acid	Lipids	Free fatty acids	112-86-7	3	637.969	637.969	637.969	242421	293646	281312	3189.85	617784	437748	271444	142077	466987	268743	210514	321184	ko01040
mws0704	140.01	78.96	141.019	C2H8NO4P	[M-H]-	Ethanolamine phosphate	Alkaloids	Alkaloids	1071-23-4	3	62070	51583.8	42371	50554.6	30844.7	38004.9	34167.2	27517	37996.8	44370.6	28307.8	20536.4	28617.5	52666.7	32325.8	ko00563,ko00564,ko00600,ko01100
pme1730	117.02	73.03	118.027	C4H6O4	[M-H]-	D-Erythronolactone	Organic acids	Organic acids	15667-21-7	3	577315	728192	619686	765034	706662	940642	786843	859797	625515	457908	346262	702866	401285	439419	489573	-
MWS80007	311.22	249.22	312.23	C18H32O4	[M-H]-	13-Hydroperoxy-9Z,11E-octadecadienoic acid*	Lipids	Free fatty acids	23017-93-8	3	13858.2	23398.2	15035.5	16434.3	9085.72	14360.4	10311.2	27042.6	12641.3	9131.94	9158.55	10831.6	9624.93	11650.7	12605.1	-
Safn001620	461.13	167.04	462.137	C19H26O13	[M-H]-	Saccharumoside C	Others	Others	-	3	24840.8	35222.9	27205.4	4854.21	3408.34	6657.45	41742.2	37509.6	48335	6576.37	3689.83	6317.95	13472.7	16000.6	16072.5	-
pme3096	118.01	74.02	119.022	C3H5NO4	[M-H]-	Aminomalonate	Amino acids and derivatives	Amino acids and derivatives	1068-84-4	3	41525.3	55083.7	49764.1	51557.2	46595	48348.4	47806.7	48644.3	39009.9	7801.98	7801.98	7801.98	50907.4	39549.8	49223.8	-
mws0011	371.13	209.08	372.142	C17H24O9	[M-H]-	Syringin	Others	Alcohol compounds	118-34-3	3	3778.23	7476.24	6960.58	4824.35	4813.22	4816.65	41867.1	36150.3	32737.9	21471.8	24867.9	45640.2	16453.4	13941.6	12921.8	ko00940
Zadn009075	311.22	223.17	312.23	C18H32O4	[M-H]-	Hydroperoxylinoleic acid*	Lipids	Free fatty acids	34444-18-3	1	6433.09	10643.6	6230.16	5137.67	7068.06	7768.89	5955.05	5707.87	5341.84	6118.41	5601.2	11578.6	12504.6	13013.6	16243.9	-
Safn003162	461.17	401.15	402.153	C18H26O10	[M+CH3COOH-H]-	Icariside F2	Others	Others	115009-57-9	3	20858.6	31239.9	24939.7	9413.67	3063.96	5000.46	39560.2	26259.8	40134.5	612.792	612.792	612.792	12075.5	12470.8	12871.8	-
Zbfn002690	299.08	93.03	300.084	C13H16O8	[M-H]-	1-(4-Hydroxybenzoyl)Glucose; 25545-07-7	Phenolic acids	Phenolic acids	-	3	39889.3	59578.1	36960.4	22893.4	25165.7	35303.8	114907	155206	162607	54459.9	23669.6	63822.9	56859.1	64368.5	69455.7	-
mws1389	455.35	455.35	456.36	C30H48O3	[M-H]-	Oleanolic acid*	Terpenoids	Triterpene	508-02-1	3	8283.55	2413.53	10337.7	79.9081	79.9081	79.9081	399.541	13768.2	9509.22	2300.73	13004.8	11182	10225.9	12641.4	15613.5	ko00999,ko01100,ko01110
Zbfn003303	337.09	163.04	338.1	C16H18O8	[M-H]-	3-(Hydroxycinnamoyl)-quinic acid*	Phenolic acids	Phenolic acids	-	1	46798.6	77890.3	69499.9	6990.07	18191.1	21426.5	41050.3	53930.6	48294.7	32254.9	18515.4	43902.5	30071.3	24679.7	28750.5	-
pmb2673	210.04	135.04	211.048	C9H9NO5	[M-H]-	6-Hydroxydopaquinone	Amino acids and derivatives	Amino acids and derivatives	135791-48-9	3	11058.3	8939.86	8955.14	8573.66	10055.2	8930.86	32814.5	24474.6	23687.5	19159.6	15000.6	24277.1	15635.9	20816.4	9528.68	-
Rfn049248	261.01	181.05	262.015	C9H10O7S1	[M-H]-	Dihydrocaffeic acid 3-sulfate	Phenolic acids	Phenolic acids	-	2	4943.85	4943.85	4943.85	54854.6	38843.6	58364.6	34524.4	24719.3	26931.7	49420.2	59117.3	63324.7	34459.5	25436.2	47125.2	-
pmn001427	471.35	471.34	472.355	C30H48O4	[M-H]-	16,23:16,30-Diepoxydammar-24-ene-3,20-diol (Jujubogenin)*	Terpenoids	Triterpene	54815-36-0	3	6055.79	7310.6	3842.96	684.189	684.189	684.189	45099.5	27547.7	34298.8	5514.95	3420.94	5229.19	16579.2	18725.4	20362.1	-
Lakn003294	343.1	181.05	344.111	C15H20O9	[M-H]-	2-β-D-Glucopyranosyloxy-5-hydroxyphenylacetic acidmethylester*	Phenolic acids	Phenolic acids	-	3	20180.2	18488.7	15292.6	19023.6	26411	35292.5	25317.5	18138.6	25094.6	29753.8	24754.6	30729.5	24378	20741.5	27299.1	-
HJN055	435.13	273.08	436.137	C21H24O10	[M-H]-	Dihydrocharcone-4'-O-glucoside	Flavonoids	Chalcones	-	3	6417.62	7048.21	4864.4	919.492	919.492	919.492	13854.7	12246.6	11553.5	8727.76	4597.46	6686.04	32012.1	14592.1	16186.3	-
pme1611	433.11	313.07	434.121	C21H22O10	[M-H]-	Isohemiphloin	Flavonoids	Flavanones	3682-02-8	3	37504	25270.9	25373.8	2372.19	2372.19	2372.19	31556.7	21407.5	23010.3	2372.19	2372.19	2372.19	11860.9	16537.4	17697.8	-
mws0863	213.02	96.97	214.024	C5H11O7P	[M-H]-	2-Deoxy-D-ribose 5-phosphate*	Nucleotides and derivatives	Nucleotides and derivatives	102916-66-5	3	28176	20404.1	22576.9	14242.8	26762.5	32897.4	14422.7	23113.2	27444.7	37813.1	29968.7	29678.7	17736.1	41729	43026.7	ko00030,ko01100
pmf0397	311.3	311.3	312.303	C20H40O2	[M-H]-	Icosanoic acid	Lipids	Free fatty acids	506-30-9	3	98788	1.61171e+06	110946	29375.4	47401.6	101737	1239.99	92507.1	61995.2	52865.5	78047.4	49726.8	89554.2	91438.7	90528.3	ko01040
Saln001190	309.12	59.01	310.126	C12H22O9	[M-H]-	Abealpha1-3Manalpha	Others	Others	-	2	42979.6	59047.3	42358.2	5136.91	5136.91	5136.91	48157.8	51411.2	43261.7	5136.91	5136.91	5136.91	25684.6	26454.3	27376.8	-
Lmzn006284	471.35	471.35	472.355	C30H48O4	[M-H]-	2-Hydroxyursolic acid*	Terpenoids	Triterpene	-	3	1206.56	1206.56	1206.56	6032.81	10132	24349.1	37609.4	27061	33397.7	1206.56	1206.56	1206.56	20059.5	18671.2	15545	-
Zbfn003643	477.16	293.09	478.169	C20H30O13	[M-H]-	Kelampayoside A[3,4,5-Trimethoxyphenol-β-D-apiosyl-(1→6)-β-D-glucoside]	Phenolic acids	Phenolic acids	87562-76-3	3	164091	254864	116856	12882.3	12882.3	12882.3	107546	163533	92255.9	12882.3	12882.3	12882.3	110732	115723	64411.4	-
Labn002833	417.14	123.05	418.147	C18H26O11	[M-H]-	2-(Hydroxymethyl)Phenyl 6-O-Beta-D-Xylopyranosyl-Beta-D-Glucopyranoside	Phenolic acids	Phenolic acids	-	1	100276	138797	146413	13681	13681	13681	168652	119684	114636	13681	13681	13681	70887	76855.4	68405	-
pme1605	593.15	285.04	594.159	C27H30O15	[M-H]-	Kaempferol-3-O-robinobioside(Biorobin)	Flavonoids	Flavonols	17297-56-2	3	462.284	462.284	462.284	5776.42	2311.42	12057.3	4360.61	7142.69	4625.24	462.284	462.284	462.284	14007.7	10610.7	5834.52	-
ZBN0216	461.11	341.06	462.116	C22H22O11	[M-H]-	Chrysoeriol-8-C-glucoside (Scoparin)	Flavonoids	Flavones	301-16-6	1	23764.8	19193.7	26037.5	1669.83	1669.83	1669.83	18361.3	8349.15	15736.7	1669.83	1669.83	1669.83	10434.5	10031.6	12398.4	-
WaYn003861	327.11	123.04	328.116	C15H20O8	[M-H]-	Salicin 6'-Acetate	Phenolic acids	Phenolic acids	19764-02-4	1	653912	697959	605186	57219.8	57219.8	57219.8	551323	656869	572603	57219.8	57219.8	57219.8	422925	286099	344639	-
mws0036	609.18	301.09	610.19	C28H34O15	[M-H]-	Hesperidin	Flavonoids	Flavanones	520-26-3	1	15002.8	31248	5698.85	5140.01	14092.9	6248	12959.1	2537.19	8223.53	10425	4674.83	11800.7	22118.4	12397.2	14016.5	-
pme0088	285.04	151	286.048	C15H10O6	[M-H]-	Luteolin	Flavonoids	Flavones	491-70-3	1	4544.1	6799.13	6830.59	5628.12	6726.66	9649.85	908.82	908.82	908.82	8341.52	4906.61	8519	20147.1	15633.4	16395.8	ko00941,ko00944,ko01100,ko01110
Lmbn004685	311.22	223.17	312.23	C18H32O4	[M-H]-	5S,8R-DiHODE	Lipids	Free fatty acids	-	1	839.831	839.831	839.831	4199.16	6900.72	8029.48	5178.65	4858.14	5750.55	5268.42	7671.76	10882.2	11119.5	13645.6	11488.6	ko00591
Lcsn002137	261.01	181.05	262.015	C9H10O7S	[M-H]-	Homovanillic acid sulfate*	Phenolic acids	Phenolic acids	38339-06-9	1	2553.95	2553.95	2553.95	61450.2	29506.8	85967.8	2553.95	2553.95	2553.95	69109	50682.7	93613	25803.6	33059.7	12769.7	-
MWS1944	123.05	81.03	124.052	C7H8O2	[M-H]-	Orcinol	Phenolic acids	Phenolic acids	504-15-4	3	33268.1	35396.5	33324.6	3440.27	3440.27	3440.27	51848.7	52630.6	56832.7	3440.27	3440.27	3440.27	17201.4	19223.4	17401.5	-
PDN024169	445.13	137.02	446.142	C19H26O12	[M-H]-	3,4,5-trihydroxy-6-{[(3,4,5-trihydroxy-6-methyloxan-2-yl)oxy]methyl}oxan-2-yl 4-hydroxybenzoate	Organic acids	Organic acids	-	2	1045.15	1045.15	1045.15	305242	283493	406450	5225.74	6863.33	6471.53	466789	386032	539650	167924	173256	203309	-
WaYn002146	507.17	179.06	448.158	C19H28O12	[M+CH3COOH-H]-	2-(Hydroxymethyl)Phenyl 2-O-Beta-D-Glucopyranosyl-Beta-D-Glucopyranoside	Phenolic acids	Phenolic acids	-	1	50446.1	81332.2	66999.5	880.92	880.92	880.92	60832.6	71184.4	44205.1	4404.6	7618.84	5543.47	23405.2	25474.4	38733.5	-
Wasn001627	295.1	89.02	296.111	C11H20O9	[M-H]-	Glucosyl 2,3-Dihydroxy-2-Methylbutanoic Acid	Organic acids	Organic acids	-	1	46350.7	56966	61871.4	1726.45	1726.45	1726.45	79324	83887	39863.3	14812.7	8632.25	15696	29741.8	34024.9	30595.4	-
Ymjm000154	285.1	123.05	286.105	C13H18O7	[M-H]-	Salicin	Phenolic acids	Phenolic acids	138-52-3	1	761639	941159	834602	54485.9	54485.9	54485.9	478885	472914	516465	54485.9	54485.9	54485.9	272429	293934	302629	ko00010
mws2118	435.13	167.04	436.137	C21H24O10	[M-H]-	Phlorizin	Flavonoids	Chalcones	60-81-1	3	5589	9878.7	2294.07	9224.14	2627.31	7194.26	9567.37	3740.5	6326.76	5979.86	5403.53	3231.08	15818.7	13766.8	10671.3	ko00941,ko01110
pmn001511	285.1	123.05	286.105	C13H18O7	[M-H]-	3-Hydroxy-5-Methylphenol-1-O-Glucoside	Others	Others	-	1	1.40807e+06	1.51878e+06	1.59124e+06	97710	97710	97710	964919	1.02095e+06	909047	97710	97710	97710	591567	488550	621234	-
Wasyqn3271	465.23	243.16	406.22	C19H34O9	[M+CH3COO]-	Bridelionoside B	Terpenoids	Monoterpenoids	-	3	3080.16	3080.16	3080.16	20693.2	23001.6	19185.1	3080.16	3080.16	3080.16	15400.8	27219.3	23257.2	16212.2	21045.3	20766.5	-
Wafn003070	371.1	209.05	372.106	C16H20O10	[M-H]-	Hydroxyferulic acid glucoside	Phenolic acids	Phenolic acids	-	3	1611.14	1611.14	1611.14	1611.14	1611.14	1611.14	25961.1	24049.4	18899.8	21812	13503.2	24753.3	8562.97	8055.72	8073.34	-
MWStz393	431.1	269.05	432.106	C21H20O10	[M-H]-	Aloeemodin-8-O-glucoside	Quinones	Anthraquinone	33037-46-6	1	14873	14206.6	9330.85	819.861	819.861	819.861	12521.2	15856.1	13808.1	4099.3	5498.8	9409.26	6431.19	4280.7	10130.5	-
Hmjn003948	487.35	487.35	488.35	C30H48O5	[M-H]-	2,3,6-Trihydroxyurs-12-en-28-oic acid (Madasiatic acid)*	Terpenoids	Triterpene	26532-66-1	1	22435.7	6721.95	6459.38	3404.15	9783.98	5430.68	41097.4	30521.3	24632.3	680.83	680.83	680.83	27681	19103.3	20669.7	-
ZBN0183	623.16	299.06	624.169	C28H32O16	[M-H]-	Chrysoeriol-7-O-gentiobioside	Flavonoids	Flavones	-	3	5813.9	9479.26	11763.4	236.197	236.197	236.197	15178.2	17335.4	21660	1180.98	5230.31	6482.96	4726.82	6973.31	8747.5	-
Labn004065	341.09	137.03	342.095	C15H18O9	[M-H]-	4-Hydroxybenzoyl acetyl glucoside	Phenolic acids	Phenolic acids	-	3	25814.7	29105.4	19982.7	1477.29	1477.29	1477.29	16783.2	15956.8	18010.4	1477.29	1477.29	1477.29	7386.43	9028.54	7664.74	-
MWSslk235	181.07	59.01	182.079	C6H14O6	[M-H]-	Allitol	Others	Saccharides	488-44-8	3	50785.8	55043.4	69609.4	33735	54946.8	53489.7	75703	99586.9	61041.7	38784.7	52263.2	76626.3	45444.6	60075.3	53685.7	-
mws0341	131.07	85.07	132.079	C6H12O3	[M-H]-	(R)-2-Hydroxyisocaproate	Organic acids	Organic acids	20312-37-2	3	9001.9	9001.9	9001.9	59927.3	51306	55356.3	64288.4	45009.5	77956.7	107997	111679	185711	62660.7	78470	80109.2	-
ZbLn003143	485.19	341.11	426.174	C17H30O12	[M+CH3COOH-H]-	1'-(3-methylisobutyryl)sucrose	Lipids	Free fatty acids	-	2	925.601	925.601	925.601	4628	6990.32	8056.91	925.601	925.601	925.601	18350.6	10453.2	10976.7	9824.6	6930.66	9146.4	-
pmn001706	471.35	471.35	472.355	C30H48O4	[M-H]-	2,3-Dihydroxyolean-12-en-28-oic acid (2-Hydroxyoleanolic acid)*	Terpenoids	Triterpene	26707-60-8	3	3231.68	3231.68	3231.68	3231.68	3231.68	3231.68	38687.2	32887.9	32500.1	3231.68	3231.68	3231.68	16158.4	21405.7	25290.6	-
Safn005180	595.17	271.07	596.174	C27H32O15	[M-H]-	5,7,4'-Trihydroxyflavanone 7-O-galactosylglucoside	Flavonoids	Flavones	-	2	2953.49	10275.5	6498.43	3033.1	590.697	3533.24	7092.67	5385.3	6496.49	590.697	590.697	590.697	4740.59	6486.5	6496.82	-
Lmqn008975	433.23	152.99	434.243	C21H39O7P	[M-H]-	PA(18:2/0:0)	Lipids	Glycerol ester	-	3	30354	2986.52	38391.6	597.304	597.304	597.304	597.304	597.304	597.304	597.304	597.304	597.304	8479.65	22471.8	20412.1	-
Lmcn009539	293.25	293.25	294.256	C19H34O2	[M-H]-	E,E,Z-1,3,12-Nonadecatriene-5,14-diol	Lipids	Free fatty acids	-	2	579447	726550	695015	2074.43	2074.43	2074.43	10372.1	2.10096e+06	1.52245e+06	667888	407954	1.45476e+06	881158	1.08651e+06	1.00409e+06	-
PDN188722	515.12	353.09	516.127	C25H24O12	[M-H]-	4-{[3-(2,3-dihydroxyphenyl)prop-2-enoyl]oxy}-3-{[3-(3,4-dihydroxyphenyl)prop-2-enoyl]oxy}-1,5-dihydroxycyclohexane-1-carboxylic acid	Organic acids	Organic acids	-	2	783.155	783.155	783.155	77964.1	6672.01	6100.73	783.155	783.155	783.155	7228.09	6660.49	3915.78	13352.3	18458.2	25900.5	-
pme2134	121.05	59.01	122.058	C4H10O4	[M-H]-	D-Threitol	Others	Saccharides	2418-52-2	3	146022	146022	146022	801182	868586	858724	146022	146022	146022	918655	936637	901463	730112	819806	860736	-
mws0059	609.15	301.04	610.153	C27H30O16	[M-H]-	Rutin	Flavonoids	Flavonols	153-18-4	3	7287	6039.24	4851.86	7237.32	5485.03	7370.99	1849	7981.23	6720.44	12335.5	8473.77	9675.88	21118.3	17141.4	7361	ko00944,ko01100,ko01110
mws0856	463.09	301.04	464.096	C21H20O12	[M-H]-	Quercetin-4'-O-glucoside (Spiraeoside)	Flavonoids	Flavonols	20229-56-5	3	3558.42	8689	7582.06	23812.3	4082.92	15183.4	711.683	711.683	711.683	10235.8	8558.46	11918.3	17193.1	10504.2	12856.2	-
Li512115	515.12	353.09	516.127	C25H24O12	[M-H]-	Isochlorogenic acid b	Phenolic acids	Phenolic acids	14534-61-3	1	221.644	221.644	221.644	70735.4	8874.1	6650	221.644	221.644	221.644	4431.73	8586.56	1108.22	9767.08	12542	15539.1	-
pmn001384	515.12	353.09	516.127	C25H24O12	[M-H]-	Isochlorogenic acid C*	Phenolic acids	Phenolic acids	57378-72-0	1	554.778	554.778	554.778	69276.4	2773.89	8691.03	554.778	554.778	554.778	554.778	554.778	554.778	11710	10943.3	16000.5	-
pmn001382	515.12	353.09	516.127	C25H24O12	[M-H]-	Isochlorogenic acid A*	Phenolic acids	Phenolic acids	2450-53-5	1	667.664	667.664	667.664	47929.9	4989	3338.32	667.664	667.664	667.664	667.664	667.664	667.664	8866.28	12050.7	10614.9	-

## Sheet: Supplementary Table S2
Table S2. Reads information statistics of different groups.
Sample	Raw Reads	Clean Reads	Clean Base(G)	Error Rate(%)	Q20(%)	Q30(%)	GC Content(%)
JUTHR1	56353008	54212360	8.13	0.01	98.42	95.19	47.31
JUTHR2	54771686	52641228	7.9	0.01	98.29	94.83	47.32
JUTHR3	47428112	45694256	6.85	0.01	98.37	95.09	47.15
JUTWO1	46509810	44142574	6.62	0.01	98.35	94.98	47.03
JUTWO2	58662200	55459584	8.32	0.01	98.38	95.1	47.19
JUTWO3	57682544	55451610	8.32	0.01	98.43	95.23	47.23
SETHR1	48297232	46474722	6.97	0.01	98.35	94.95	47.01
SETHR2	63287146	60652892	9.1	0.01	98.4	95.14	47.45
SETHR3	49768400	47621356	7.14	0.01	98.41	95.15	46.85
SETWO1	52666062	50444800	7.57	0.01	98.35	94.97	47.13
SETWO2	56850768	54778564	8.22	0.01	98.39	95.13	47.12
SETWO3	55555552	53075126	7.96	0.01	98.37	95.06	47.23

## Sheet: Supplementary Table S3
Table S3. Summary of Transcript Assembly Statistics.
Type	Number	Mean Length	N50	N90	Total Bases
Transcript	296275	877	1380	359	259923783
Unigene	171459	1074	1532	484	184061672

## Sheet:  Supplementary Table S4 
Table S4. The detailed information of all transcription factors.
ID	Family	Category	Classification
Cluster-10032.0	FAR1	TF	FAR1
Cluster-10310.3	Coactivator p15	TR	Coactivator p15
Cluster-10323.2	Others	TR	Others
Cluster-10559.0	SAP	TF	SAP
Cluster-10698.3	FAR1	TF	FAR1
Cluster-10698.4	FAR1	TF	FAR1
Cluster-11134.10	IWS1	TR	IWS1
Cluster-11134.12	IWS1	TR	IWS1
Cluster-11134.13	IWS1	TR	IWS1
Cluster-11134.14	IWS1	TR	IWS1
Cluster-11134.15	IWS1	TR	IWS1
Cluster-11134.3	HB-other	TF	HB->HB-other
Cluster-11134.5	HB-other	TF	HB->HB-other
Cluster-11134.6	HB-other	TF	HB->HB-other
Cluster-11134.7	IWS1	TR	IWS1
Cluster-11134.8	HB-other	TF	HB->HB-other
Cluster-11134.9	HB-other	TF	HB->HB-other
Cluster-11149.0	C2H2	TF	C2H2
Cluster-11291.0	FAR1	TF	FAR1
Cluster-11338.0	C2H2	TF	C2H2
Cluster-11338.1	C2H2	TF	C2H2
Cluster-11509.0	FAR1	TF	FAR1
Cluster-11688.0	RWP-RK	TF	RWP-RK
Cluster-11773.0	NAC	TF	NAC
Cluster-11773.1	NAC	TF	NAC
Cluster-11816.10	Rcd1-like	TR	Rcd1-like
Cluster-11816.11	Rcd1-like	TR	Rcd1-like
Cluster-11816.12	Rcd1-like	TR	Rcd1-like
Cluster-11816.8	Rcd1-like	TR	Rcd1-like
Cluster-11816.9	Rcd1-like	TR	Rcd1-like
Cluster-11823.3	Others	TR	Others
Cluster-11873.1	bZIP	TF	bZIP
Cluster-11873.2	bZIP	TF	bZIP
Cluster-11873.7	bZIP	TF	bZIP
Cluster-11873.8	bZIP	TF	bZIP
Cluster-11879.0	C3H	TF	C3H
Cluster-11915.0	MYB-related	TF	MYB->MYB-related
Cluster-12019.0	FAR1	TF	FAR1
Cluster-12024.10	B3	TF	B3->B3
Cluster-12024.11	B3	TF	B3->B3
Cluster-12024.12	PHD	TR	PHD
Cluster-12024.14	PHD	TR	PHD
Cluster-12024.15	B3	TF	B3->B3
Cluster-12024.4	B3	TF	B3->B3
Cluster-12024.6	B3	TF	B3->B3
Cluster-12024.8	PHD	TR	PHD
Cluster-12024.9	PHD	TR	PHD
Cluster-12041.1	CPP	TF	CPP
Cluster-12041.11	CPP	TF	CPP
Cluster-12041.12	CPP	TF	CPP
Cluster-12041.2	CPP	TF	CPP
Cluster-12041.4	CPP	TF	CPP
Cluster-12041.5	CPP	TF	CPP
Cluster-1209.0	HB-other	TF	HB->HB-other
Cluster-12170.0	AP2/ERF-ERF	TF	AP2/ERF->AP2/ERF-ERF
Cluster-12231.28	SET	TR	SET
Cluster-12231.9	SET	TR	SET
Cluster-12246.10	C2H2	TF	C2H2
Cluster-12246.7	C2H2	TF	C2H2
Cluster-12283.67	RB	TR	RB
Cluster-12283.70	RB	TR	RB
Cluster-12283.72	RB	TR	RB
Cluster-12283.74	RB	TR	RB
Cluster-12283.75	RB	TR	RB
Cluster-12283.76	RB	TR	RB
Cluster-12283.77	RB	TR	RB
Cluster-12283.79	RB	TR	RB
Cluster-12283.80	RB	TR	RB
Cluster-12283.82	RB	TR	RB
Cluster-12283.83	RB	TR	RB
Cluster-12283.84	RB	TR	RB
Cluster-12283.85	RB	TR	RB
Cluster-12295.0	C2C2-YABBY	TF	C2C2->C2C2-YABBY
Cluster-12297.0	WRKY	TF	WRKY
Cluster-12334.1	C3H	TF	C3H
Cluster-12334.10	WRKY	TF	WRKY
Cluster-12334.11	WRKY	TF	WRKY
Cluster-12334.12	WRKY	TF	WRKY
Cluster-12334.9	WRKY	TF	WRKY
Cluster-12355.1	NAC	TF	NAC
Cluster-12480.0	C3H	TF	C3H
Cluster-12530.0	C3H	TF	C3H
Cluster-12530.10	Jumonji	TR	Jumonji
Cluster-12530.11	Jumonji	TR	Jumonji
Cluster-12530.12	Jumonji	TR	Jumonji
Cluster-12530.13	Jumonji	TR	Jumonji
Cluster-12530.15	C3H	TF	C3H
Cluster-12530.16	C3H	TF	C3H
Cluster-12530.3	Jumonji	TR	Jumonji
Cluster-12530.4	Jumonji	TR	Jumonji
Cluster-12530.5	Jumonji	TR	Jumonji
Cluster-12530.6	Jumonji	TR	Jumonji
Cluster-12530.7	Jumonji	TR	Jumonji
Cluster-12530.9	Jumonji	TR	Jumonji
Cluster-12597.0	AP2/ERF-ERF	TF	AP2/ERF->AP2/ERF-ERF
Cluster-12733.0	HB-other	TF	HB->HB-other
Cluster-1284.0	C2C2-LSD	TF	C2C2->C2C2-LSD
Cluster-13192.10	TRAF	TR	TRAF
Cluster-13294.1	C3H	TF	C3H
Cluster-13294.2	C3H	TF	C3H
Cluster-13294.3	C3H	TF	C3H
Cluster-13294.4	C3H	TF	C3H
Cluster-13294.5	C3H	TF	C3H
Cluster-13294.6	C3H	TF	C3H
Cluster-13294.7	C3H	TF	C3H
Cluster-13411.0	B3	TF	B3->B3
Cluster-1353.0	C2H2	TF	C2H2
Cluster-13551.0	C2H2	TF	C2H2
Cluster-1357.15	C3H	TF	C3H
Cluster-1357.16	C3H	TF	C3H
Cluster-1357.17	C3H	TF	C3H
Cluster-1357.4	C3H	TF	C3H
Cluster-1357.41	C3H	TF	C3H
Cluster-1357.42	C3H	TF	C3H
Cluster-1357.5	C3H	TF	C3H
Cluster-1358.10	TAZ	TR	TAZ
Cluster-1358.11	TAZ	TR	TAZ
Cluster-1358.12	TAZ	TR	TAZ
Cluster-1358.13	TRAF	TR	TRAF
Cluster-1358.14	TAZ	TR	TAZ
Cluster-1358.2	TAZ	TR	TAZ
Cluster-1358.3	TAZ	TR	TAZ
Cluster-1358.4	TAZ	TR	TAZ
Cluster-1358.5	TRAF	TR	TRAF
Cluster-1358.6	TRAF	TR	TRAF
Cluster-1358.7	TAZ	TR	TAZ
Cluster-1358.8	TRAF	TR	TRAF
Cluster-13895.2	WRKY	TF	WRKY
Cluster-13960.0	C2H2	TF	C2H2
Cluster-13960.1	C2H2	TF	C2H2
Cluster-13960.2	C2H2	TF	C2H2
Cluster-13960.3	C2H2	TF	C2H2
Cluster-13960.4	C2H2	TF	C2H2
Cluster-13960.5	C2H2	TF	C2H2
Cluster-13960.6	C2H2	TF	C2H2
Cluster-13960.7	C2H2	TF	C2H2
Cluster-13960.8	C2H2	TF	C2H2
Cluster-14061.14	SET	TR	SET
Cluster-14112.0	MYB-related	TF	MYB->MYB-related
Cluster-14126.10	SNF2	TR	SNF2
Cluster-14126.11	SNF2	TR	SNF2
Cluster-14126.12	SNF2	TR	SNF2
Cluster-14126.13	SNF2	TR	SNF2
Cluster-14126.14	SNF2	TR	SNF2
Cluster-14126.15	SNF2	TR	SNF2
Cluster-14126.17	SNF2	TR	SNF2
Cluster-14126.18	SNF2	TR	SNF2
Cluster-14126.4	SNF2	TR	SNF2
Cluster-14126.8	SNF2	TR	SNF2
Cluster-14463.120	PHD	TR	PHD
Cluster-14875.0	AP2/ERF-ERF	TF	AP2/ERF->AP2/ERF-ERF
Cluster-1496.0	MADS-M-type	TF	MADS->MADS-M-type
Cluster-15052.0	NF-YA	TF	NF-Y->NF-YA
Cluster-15189.0	GARP-G2-like	TF	GARP->GARP-G2-like
Cluster-15189.10	GARP-G2-like	TF	GARP->GARP-G2-like
Cluster-15189.11	GARP-G2-like	TF	GARP->GARP-G2-like
Cluster-15189.4	GARP-G2-like	TF	GARP->GARP-G2-like
Cluster-15189.6	GARP-G2-like	TF	GARP->GARP-G2-like
Cluster-15189.7	GARP-G2-like	TF	GARP->GARP-G2-like
Cluster-15189.9	GARP-G2-like	TF	GARP->GARP-G2-like
Cluster-15200.0	TRAF	TR	TRAF
Cluster-15200.1	TRAF	TR	TRAF
Cluster-15200.2	TRAF	TR	TRAF
Cluster-15200.3	TRAF	TR	TRAF
Cluster-15200.4	TRAF	TR	TRAF
Cluster-15200.5	TRAF	TR	TRAF
Cluster-15322.1	SWI/SNF-BAF60b	TR	SWI/SNF-BAF60b
Cluster-15322.10	SWI/SNF-BAF60b	TR	SWI/SNF-BAF60b
Cluster-15322.11	SWI/SNF-BAF60b	TR	SWI/SNF-BAF60b
Cluster-15322.13	SWI/SNF-BAF60b	TR	SWI/SNF-BAF60b
Cluster-15322.14	SWI/SNF-BAF60b	TR	SWI/SNF-BAF60b
Cluster-15322.15	C3H	TF	C3H
Cluster-15322.16	SWI/SNF-BAF60b	TR	SWI/SNF-BAF60b
Cluster-15322.4	C3H	TF	C3H
Cluster-15322.6	SWI/SNF-BAF60b	TR	SWI/SNF-BAF60b
Cluster-15322.7	SWI/SNF-BAF60b	TR	SWI/SNF-BAF60b
Cluster-15322.8	SWI/SNF-BAF60b	TR	SWI/SNF-BAF60b
Cluster-15345.0	C3H	TF	C3H
Cluster-15813.1	GRAS	TF	GRAS
Cluster-15813.2	GRAS	TF	GRAS
Cluster-15928.0	DDT	TR	DDT
Cluster-16083.2	GARP-G2-like	TF	GARP->GARP-G2-like
[truncated: 4,441 more rows]

## Sheet:  Supplementary Table S5
Table S5. DEGs identified related to Polygonatum odoratum (Mill.) Druce polysaccharides biosynthesis.
[truncated: 11 more rows]

[truncated: 4 more sheets:  Supplementary Table S6,  Supplementary Table S7,  Supplementary Table S8,  Supplementary Table S9]
